# Supplementary material for: Invasive bacterial disease trends and characterization of group B streptococcal isolates among young infants in southern Mozambique, 2001–2015
Source: PLoS One. 2018 Jan 19;13(1):e0191193. doi: 10.1371/journal.pone.0191193 (PMC5774717; doi:10.1371/journal.pone.0191193)
Supplement: S2 Table — (XLSX) [file pone.0191193.s002.xlsx]

## Sheet: Data Dictionary
S1 File. Invasive bacterial disease dataset and DSS figures
Variables	Legend
year	Year of hospital admission
sex	Sex (Male, Female)
age_d	Age in days
weight	Weight on admission (kg)
coughyno	Cough reported by the caregiver (Yes, No)
breathyno	Difficulty breathing reported by the caregiver (Yes, No)
diarryno	Diarrhea reported by the caregiver (Yes, No, Unknown)
vomityno	Vomiting reported by the caregiver (Yes, No, Unknown)
breastfed	Is the child being breastfed? (Yes, No, Unknown)
drinkyno	Did the child stop drinking or breastfeeding? (Yes, No)
fittedyno	Reported convulsions by the caregiver (Yes, No)
seenynogrp	Was this child previously seen/treated for this disease? (Yes, No, Others)
temp	Temperature on admission (°C)
respgrp	Presense of fast breathing, as definded as respiratory rate >=60 for infants<60days, and rate>=50 for infants 60 to 89 days (1=Yes, 2=No)
fontanelle	Exam of fontanelle by clinician (Depressed, Non aplicable, Normal, Tense, Unknown)
deshidrat	Asssessment of dehydration by clinician (No, Light, Mild, Severe)
pallor	Assessment of pallor by clinician (Yes, No, Unknown)
jaundice	Assessment of jaundice by clinician (Yes, No, Unknown)
nasa_flar	Assessment of nasal flaring by clinician (Yes, No, Unknown)
neck_stiff	Assessment of neck stiffness by clinician (Yes, No, Unknown)
general	Assessment of general appearance by clinician (Awoken, Sleepy, Stired=agitated, Unconscious)
ab_tt	Was any antibiotic treatment given during the hosptal stay? (Yes, No, Unknown)
peni	Was penicillin given during the hospital stay? (Yes, No, Unknown)
ctz	Was cotrimoxazole given during the hospital stay? (Yes, No, Unknown)
caf	Was chloramphenicol given during the hospital stay? (Yes, No, Unknown)
aminog	Was aminoglycosides (gentamicin) given during the hospital stay? (Yes, No, Unknown)
amp_amx	Was ampicillin or amoxicillin given during the hosptal stay? (Yes, No, Unknown)
eritro	Was erythromycin given during the hospital stay? (Yes, No, Unknown)
cefalos	Was cephalosposins given during the hospital stay? (Yes, No, Unknown)
outcome	Outcome of hospitalization (Alive, Dead, Left, Transferred)
blood_positive	Positive blood culture (Yes, No)
blood_negative	Negative blood culture (Yes, No)
blood_contam	Contaminated blood culture (Yes, No)
csf_positive	Positive csf culture (Yes, No)
csf_negative	Negative csf culture (Yes, No)
csf_contam	Contaminated csf culture (Yes, No)
bldcx	Blood culture collected (1=Yes, 2=No)
csfcx	CSF culture collected (1=Yes, 2=No)
GBS	group B streptococcus isolated from blood or csf culture (1=Yes)
GDS	group D streptococcus isolated from blood or csf culture (1=Yes)
GAS	group A streptococcus isolated from blood or csf culture (1=Yes)
Spneumo	Streptococcus pneumoniae isolated from blood or csf culture (1=Yes)
Saureus	Staphylococcus aureus isolated from blood or csf culture (1=Yes)
Ecoli	Escherichia coli isolated from blood or csf culture (1=Yes)
NTS	Non-typhoidal ssalmonella isolated from blood or csf culture (1=Yes)
Hflu	Haemophilus influenzae isolated from blood or csf culture (1=Yes)
Enterobact	Enterobacter spp. isolated from blood or csf culture (1=Yes)
Pseudo	Pseudomonas spp. isolated from blood or csf culture (1=Yes)
Kleb	Klebsiella spp. isolated from blood or csf culture (1=Yes)
Nmening	Neisseria meningitidis isolated from blood or csf culture (1=Yes)
GBSblood	Group B streotococcus isolated from blood culture (1=Yes, 2=no, unknown)
GBScsf	Group B streptococcus isolated from csf culture (1=Yes, 2=no, unknown)
GrmPosOther	other non-contaminant Gram-positive pathogens isolated from blood or csf culture (1=Yes)
GrmNegOther	other non-contaminant Gram-negative pathogens isolated from blood or csf culture (1=Yes)
PSBI	Signs consistent with possible serious bacterial infection present (1=Yes, 2=No, unknown)
culture	either blood or csf culture collected (1=Yes, 0=No)
indracat	Presence of chest indrawing by clinician assessment (1=intercostal, subcostal, or both, 2=not present or unknown)
dehydrgrp	Presence of dehydration by clinician assessment (1=light, mild, or severe, 2=not present or unknown)

## Sheet: PlosOne
year	sex	age_d	weight	coughyno	breathyno	diarryno	vomityno	breastfed	drinkyno	fittedyno	seenynogrp	temp	respgrp	fontanelle	deshidrat	pallor	jaundice	nasa_flar	neck_stiff	general	ab_tt	peni	ctz	caf	aminog	amp_amx	eritro	cefalos	outcome	blood_positive	blood_negative	blood_contam	csf_positive	csf_negative	csf_contam	IBD	bldcx	csfcx	GBS	GDS	GAS	Spneumo	Saureus	Ecoli	NTS	Hflu	Enterobact	Pseudo	Kleb
2001	Male	64	5.1	Yes	Yes	No	Yes		No	Yes	Yes	38.7	1	Normal	No	No	No	Yes	No	Awoken									Alive	No	Yes	No				2	1	2
2001	Female	31	2.6	No	No	No	No		No	No	Yes	36.2	2	Normal	Light	No	No	No	No	Awoken									Left							2	2	2
2001	Male	53	5.7	No	No	No	No		No	No	No	36.6	2	Normal	No	No	No	No	No	Awoken									Alive	No	Yes	No				2	1	2
2001	Male	82	5.7	Yes	Yes	Yes	No		No	No	Yes	37.7	1	Normal	No	No	No	No	No	Awoken									Alive	No	Yes	No				2	1	2
2001	Female	65	5	Yes	No	No	Yes		No	No	No	39.8	1	Normal	No	Yes	No	No	No	Awoken									Alive	No	No	Yes				2	1	2
2001	Male	44	3.9	Yes	Yes	No	No		No	No	No	40.1	1	Normal	No	No	No	Yes	No	Awoken									Dead							2	2	2
2001	Female	54	4.5	No	No	No	Yes		No	No	No	37.5	1	Normal	No	No	No	No	No	Awoken									Alive	No	No	Yes				2	1	2
2001	Female	83	5.7	No	No	No	No		No	Yes	No	39.6	2	Normal	No	No	No	No	No	Awoken									Alive							2	2	2
2001	Female	57	5.1	No	No	No	No		No	No	No	38.9	1	Normal	No	Yes	No	No	No	Awoken									Alive	No	No	Yes				2	1	2
2001	Male	75	6	Yes	No	No	No		No	No	No	39.7	2	Normal	No	No	No	No	No	Awoken									Left	No	No	Yes				2	1	2
2001	Female	68	5.2	No	Yes	No	Yes		No	No	No	37.76	1	Normal	Light	No	No	Yes	No	Awoken									Alive	No	Yes	No				2	1	2
2001	Female	57	3.6	Yes	Yes	No	No		No	No	No	38.1	1	Tense	No	Yes	No	Yes	No	Sleepy									Alive	No	No	Yes				2	1	2
2001	Female	54	3.6	Yes	No	No	No		No	No	Yes	39	1	Normal	No	No	No	No	No	Awoken									Alive	Yes	No	No				1	1	2					1
2001	Male	80	5.1	Yes	Yes	No	No		No	No	Yes	37.4	1	Normal	No	Yes	No	Yes	No	Awoken									Alive	Yes	No	No				1	1	2						1
2001	Male	67		No	No	No	No		No	No	No	36.6	2	Normal	No	No	No	No	No	Awoken									Alive	No	Yes	No				2	1	2
2001	Male	51	2.7	Yes	No	No	No		No	No	No	37.9		Normal	No	No	No	Yes	No	Awoken									Left	No	No	Yes				2	1	2
2001	Female	67		Yes	No	Yes	Yes		No	No	No	37.4	2	Depressed	No	No	No	No	No	Stired									Dead							2	2	2
2001	Male	31	4.5	No	No	No	No		No	No	No	37.9	2	Depressed	No	No	No	No	No	Awoken									Alive	No	No	Yes				2	1	2
2001	Female	1	4.1	No	Yes	No	No		No	No	No	36.8	2	Normal	No	No	No	No	No	Sleepy									Alive							2	2	2
2001	Female	1	3.5	No	Yes	No	No		Yes	Yes	No	38	2	Normal	Light	No	Yes	No	No	Awoken									Alive	No	No	Yes				2	1	2
2001	Male	0		Yes	No	Yes	Yes		No	No	No	38.7	2	Non aplicable	No	No	No	No	No	Awoken									Alive							2	2	2
2001	Female	13	3.2	No	No	No	No		No	No	No	37.2	2	Normal	No	No	No	No	No	Awoken									Alive	No	Yes	No				2	1	2
2001	Female	4	3.1	No	No	No	No		No	No	No	38.2	2	Normal	No	No	No	No	No	Awoken									Alive	No	Yes	No				2	1	2
2001	Female	13	1.8	No	No	No	No		No	No	No	36	2	Normal	Light	No	No	No	No	Awoken									Alive							2	2	2
2001	Female	8	2.1	No	No	No	No		No	No	No	37.1	1	Normal	No	No	No	No	No	Awoken									Left	Yes	No	No				1	1	2	1
2001	Female	18	3	No	No	No	No		No	No	No	36.8	2	Normal	No	No	No	No	No	Awoken									Alive	No	Yes	No				2	1	2
2001	Female	41		Yes	Yes	No	Yes		No	No	No	36.8	1	Normal	No	No	No	No	No	Awoken									Alive	No	No	Yes				2	1	2
2001	Female	1	2.4	No	Yes	No	No		Yes	No	No	36.4	2	Normal	No	No	Yes	No	No	Sleepy									Alive	Yes	No	No				1	1	2					1
2001	Male	0	1.9	No	No	No	No		No	No	No	36.4	2	Normal	Light	No	No	No	No	Sleepy									Alive	No	No	Yes				2	1	2
2001	Male	38	4.5	Yes	Yes	No	No		No	No	No	36.9	2	Normal	No	No	No	No	No	Awoken									Alive	No	No	Yes				2	1	2
2001	Male	0	2.1	No	No	No	No		No	No	No	36.4	2	Normal	No	No	No	No	No	Awoken									Alive	Yes	No	No				1	1	2					1
2001	Female	0	2.2	No	No	No	No		No	No	No	35	2	Normal	No	No	No	No	No	Sleepy									Alive	Yes	No	No				1	1	2											1
2001	Female	8	2.8	No	No	No	No		Yes	No	Others	37.7	2	Normal	No	No	No	No	No	Awoken									Alive	No	No	Yes				2	1	2
2001	Female	9	3.2	Yes	No	No	No		No	No	No	36	2	Normal	No	No	No	No	No	Awoken									Alive	No	No	Yes				2	1	2
2001	Male	16	4.4	No	No	No	No		No	No	No	37	2	Normal	No	No	No	No	No	Awoken									Alive	No	No	Yes				2	1	2
2001	Female	51	4.8	No	No	No	No		No	No	No	37.3	2	Normal	No	No	No	No	No	Awoken									Alive	Yes	No	No				1	1	2					1
2001	Female	56	3.3	Yes	No	No	No		No	No	No	37.3	2	Normal	No	No	No	No	No	Awoken									Alive	Yes	No	No				1	1	2					1
2001	Female	4	1.7	No	Yes	No	No		Yes	No	No	36.3	1	Normal	No	No	No	No	No	Sleepy									Dead							2	2	2
2001	Female	2	1.9	No	No	No	No		No	No	No	36.24	2	Normal	Light	No	No	No	No	Sleepy									Alive							2	2	2
2001	Female	73	4	Yes	No	No	Yes		No	No	No	36.5	2	Normal	No	Yes	No	No	No	Awoken									Alive	No	No	Yes				2	1	2
2001	Female	52	3.9	Yes	No	No	No		No	No	No	37.1	2	Normal	No	No	No	No	No	Awoken									Alive	No	Yes	No				2	1	2
2001	Female	19	3	Yes	No	No	No		No	No	No	37	2	Normal	No	No	No	No	No	Sleepy									Alive	No	Yes	No				2	1	2
2001	Female	36	4.1	Yes	Yes	Yes	No		No	No	Yes	37.8	2	Depressed	Light	No	No	Yes	No	Awoken									Alive	No	Yes	No				2	1	2
2001	Male	0	1.6	No	No	No	No		No	No	No	37.1	2	Normal	No	No	No	No	No	Sleepy									Left	Yes	No	No				1	1	2
2001	Female	2	2.7	No	No	No	No		Yes	Yes	Yes	35	1	Tense	Light	Yes	Yes	Yes	No	Unconscious									Dead	No	Yes	No	No	Yes	No	2	1	1
2001	Female	10	2.6	Yes	No	No	No		No	No	No	36.7	2	Normal	No	No	No	No	No	Awoken									Alive	No	No	Yes				2	1	2
2001	Male	16	4	Yes	No	No	No		No	No	No	37.1	2	Normal	No	No	No	Yes	No	Awoken									Alive	No	Yes	No				2	1	2
2001	Female	28	3.8	Yes	No	No	No		No	No	No	37.3	2	Normal	No	No	No	No	No	Awoken									Alive							2	2	2
2001	Male	56	4.5	Yes	No	Yes	No		No	No	No	37.9	2	Normal	No	No	No	Yes	No	Awoken									Alive	No	Yes	No				2	1	2
2001	Female	26	3.6	Yes	No	No	No		No	No	Yes	36.5	1	Normal	No	No	No	Yes	No	Sleepy									Alive	No	Yes	No				2	1	2
2001	Male	74	4.8	Yes	No	No	No		No	No	No	36.4	2	Normal	No	No	No	No	No	Sleepy									Alive	No	Yes	No				2	1	2
2001	Male	59	6.4	No	No	No	No		No	No	No	37	2	Normal	No	No	No	No	No	Awoken									Alive	No	No	Yes				2	1	2
2001	Female	43	4.2	Yes	Yes	No	No		No	No	Yes	37.8	1	Normal	No	No	No	Yes	No	Sleepy									Alive	No	Yes	No				2	1	2
2001	Male	62	5.4	No	No	No	No		No	No	No	38.4	2	Normal	No	No	No	No	No	Awoken									Alive	No	No	Yes				2	1	2
2001	Male	15	2.8	No	No	No	No		No	No	No	39.7	1	Normal	No	No	No	Yes	No	Awoken									Alive	Yes	No	No				1	1	2					1
2001	Female	67	4.5	No	No	No	Yes		No	No	No	39.5	1	Depressed	No	No	No	No	No	Awoken									Left	No	Yes	No				2	1	2
2001	Male	63	3.8	No	No	No	No		No	No	No	36.5	1	Normal	No	No	No	No	No	Awoken									Left							2	2	2
2001	Male	63	3.4	No	No	No	No		No	No	No	37.4	1	Normal	No	No	No	No	No	Awoken									Left							2	2	2
2001	Female	24	3.4	No	No	No	No		No	No	No	36.9	1	Normal	No	No	No	No	No	Awoken									Alive	No	Yes	No				2	1	2
2001	Male	36	5	Yes	No	Yes	Yes		No	No	No	36.2	2	Normal	No	No	No	No	No	Sleepy									Alive	No	No	Yes				2	1	2
2001	Male	59	4.4	Yes	No	No	No		No	No	No	37	2	Normal	No	No	No	No	No	Sleepy									Alive	No	Yes	No				2	1	2
2001	Female	53		Yes	No	No	Yes		No	No	Yes	37.1	2	Normal	No	No	No	No	No	Sleepy									Alive	No	No	Yes				2	1	2
2001	Male	47	3	No	No	Yes	No		No	No	No	36.9	2	Normal	No	No	No	No	No	Sleepy									Alive	No	Yes	No				2	1	2
2001	Male	13	2.6	Yes	No	No	No		No	No	No	38.1	2	Normal	No	No	No	No	No	Awoken									Alive	Yes	No	No				1	1	2	1
2001	Female	8	2.5	No	No	No	No		No	No	No	37.4	2	Normal	No	No	No	No	No	Sleepy									Alive	No	No	Yes				2	1	2
2001	Male	69	5.4	Yes	Yes	No	No		No	No	Yes	39.4	1	Normal	No	No	No	No	No	Awoken									Alive	No	Yes	No				2	1	2
2001	Male	60	4.3	Yes	Yes	No	No		No	No	No	36.7	1	Normal	No	No	No	No	No	Awoken									Alive	No	Yes	No				2	1	2
2001	Male	51	4.5	Yes	No	No	Yes		No	No	No	37.3	2	Normal	No	No	No	No	No	Awoken									Alive	No	Yes	No				2	1	2
2001	Male	0	1.8	No	No	No	No		No	No	No	36.3	2	Normal	No	No	No	Yes	No	Sleepy									Alive	No	Yes	No				2	1	2
2001	Female	35		Yes	Yes	No	Yes		No	No	No	37	1	Normal	No	No	No	Yes	No	Sleepy									Alive	No	No	Yes				2	1	2
2001	Male	11	3.2	Yes	No	No	No		No	No	No	36.4	2	Normal	No	No	No	No	No	Awoken									Left	No	No	Yes				2	1	2
2001	Female	6	2.9	No	No	No	No		No	No	No	39.3	2	Normal	No	No	No	No	No	Sleepy									Alive	Yes	No	No				1	1	2											1
2001	Male	54	4.7	Yes	No	No	No		No	No	No	38.4	1	Normal	No	No	No	No	No	Awoken									Alive	No	No	Yes				2	1	2
2001	Female	2	3.2	No	No	No	No		No	No	No	36.7	2	Normal	No	No	No	No	No	Sleepy									Alive	No	Yes	No				2	1	2
2001	Female	0	2.9	Yes	Yes	No	No		No	No	No	38	1	Normal	No	No	No	Yes	No	Awoken									Alive	No	Yes	No				2	1	2
2001	Female	13	3	Yes	No	No	No		No	No	No	39.05	2	Normal	No	No	No	No	No	Awoken									Alive	No	No	Yes				2	1	2
2001	Female	1	2.8	No	No	No	No		No	No	No	36.2	2	Normal	No	No	No	No	No	Sleepy									Alive	No	No	Yes				2	1	2
2001	Female	9	2.9	No	No	No	No		No	No	No	37.3	2	Normal	No	No	No	No	No	Sleepy									Alive	No	Yes	No				2	1	2
2001	Male	70	4.8	Yes	Yes	No	No		No	No	No	36.1	2	Normal	No	No	No	Yes	No	Awoken									Alive	No	Yes	No				2	1	2
2001	Female	4	2.5	No	No	No	No		Yes	No	Yes	37.3	1	Tense	Light	Yes	Yes	No	No	Sleepy									Dead	Yes	No	No	Yes	No	No	1	1	1
2001	Male	40	3.6	No	No	No	No		No	No	No	38.1	2	Normal	No	No	No	No	No	Awoken									Alive	Yes	No	No				1	1	2							1
2001	Female	0	2	No	Yes	No	No		No	No	No	36.1	2	Normal	No	No	No	Yes	No	Sleepy									Dead	No	Yes	No				2	1	2
2001	Female	21	3.3	No	No	No	No		No	No	No	36.2	2	Normal	No	No	No	No	No	Awoken									Alive	Yes	No	No				1	1	2					1
2001	Male	52	4.7	Yes	Yes	No	Yes		No	No	No	37.7	1	Normal	No	No	No	Yes	No	Awoken									Alive	No	Yes	No				2	1	2
2001	Male	61	5.8	Yes	No	Yes	Yes		No	No	No	37	1	Normal	No	No	No	No	No	Awoken									Alive	No	Yes	No				2	1	2
2001	Male	7	3.4	No	No	No	No		No	No	No	36.8	2	Normal	No	No	No	No	No	Sleepy									Alive	No	Yes	No				2	1	2
2001	Female	0	2.8	No	No	No	No		No	No	Yes	35.7	2	Normal	No	No	No	Yes	No	Sleepy									Dead	No	Yes	No				2	1	2
2001	Female	29		Yes	No	No	No		No	No	No	36.6	2	Depressed	Light	No	No	No	No	Sleepy									Alive	No	Yes	No				2	1	2
2001	Female	21	3	No	No	No	No		Yes	No	No	36.9	2	Tense	No	No	No	No	No	Stired									Alive	No	No	Yes				2	1	2
2001	Female	13		No	No	No	No		No	No	No	38	2	Normal	Light	No	No	No	No	Awoken									Alive	No	Yes	No				2	1	2
2001	Male	62	6.1	No	No	No	No		No	No	No	36.6	2	Normal	No	No	No	No	No	Awoken									Alive	No	Yes	No				2	1	2
2001	Male	57	4.6	Yes	Yes	No	No		Yes	No	No	39	1	Normal	No	No	No	Yes	No	Sleepy									Alive	No	Yes	No				2	1	2
2001	Female	39	4.1	Yes	Yes	No	Yes		No	No	No	38	2	Normal	No	No	No	Yes	No	Awoken									Alive	No	Yes	No				2	1	2
2001	Female	9	3.3	No	No	No	No		No	No	No	37.1	2	Normal	No	No	No	No	No	Sleepy									Alive	No	Yes	No				2	1	2
2001	Male	29		No	No	No	No		No	No	No	37	2	Normal	No	No	No	No	No	Sleepy									Left	No	Yes	No				2	1	2
2001	Male	75	4.5	Yes	Yes	No	Yes		Yes	No	No	37.7	1	Normal	No	No	No	Yes	No	Awoken									Transfered	No	Yes	No				2	1	2
2001	Male	13	3	Yes	Yes	No	Yes		No	No	No	36.9	2	Tense	No	No	No	Yes	No	Sleepy									Alive	No	No	Yes				2	1	2
2001	Female	21	3.6	No	No	No	No		No	No	No	36.7	2	Normal	No	No	No	No	No	Sleepy									Left	No	Yes	No				2	1	2
2001	Female	2	1.6	No	Yes	No	No		No	No	No	35	1	Normal	No	No	No	Yes	No	Sleepy									Alive	No	No	Yes	No	Yes	No	2	1	1
2001	Female	67	3.7	Yes	Yes	No	Yes		No	No	No	37.4	1	Depressed	Mild	No	No	Yes	No	Sleepy									Alive	No	Yes	No	No	Yes	No	2	1	1
2001	Male	46	4.4	Yes	Yes	No	No		No	No	No	36.3	2	Depressed	Light	No	No	Yes	No	Awoken									Alive	No	Yes	No				2	1	2
2001	Female	21	4.2	No	No	Yes	No		No	Yes	No	37	2	Normal	No	No	No	No	No	Awoken									Alive	No	Yes	No	No	Yes	No	2	1	1
2001	Male	83	5.9	Yes	Yes	No	No		No	No	Yes	38.3	1	Normal	No	No	No	No	No	Awoken									Alive	No	Yes	No				2	1	2
2001	Male	60	3.3	No	No	No	No		No	No	No	37	1	Normal	No	No	No	No	No	Awoken									Alive	No	Yes	No				2	1	2
2001	Male	39	5	No	No	No	No		No	No	No	36.3	2	Normal	No	No	No	No	No	Awoken									Alive	No	Yes	No				2	1	2
2001	Female	14	2	Yes	Yes	No	Yes		No	No	No	36	1	Normal	No	No	No	Yes	No	Sleepy									Alive	Yes	No	No				1	1	2		1
2001	Male	87	5.1	Yes	Yes	No	No		No	No	No	38.1	1	Normal	No	No	No	Yes	No	Awoken									Alive	No	Yes	No				2	1	2
2001	Male	13	3.4	No	No	No	No		No	No	No	36.4	2	Normal	No	No	No	No	No	Sleepy									Left	No	Yes	No				2	1	2
2001	Female	36	2.6	No	No	No	No		No	No	No	36.3	1	Normal	No	No	No	No	No	Sleepy									Left	No	Yes	No				2	1	2
2001	Male	0	1.7	No	Yes	No	No		No	No	No	36.6	2	Normal	No	No	No	Yes	No	Sleepy									Alive	Yes	No	No				1	1	2		1				1
2001	Male	80	5.8	Yes	No	No	No		No	No	No	35	1	Normal	No	No	No	No	No	Awoken									Alive	No	Yes	No				2	1	2
2001	Male	0	2.9	No	Yes	No	No		Yes	Yes	No	36	1	Normal	No	No	No	Yes	No	Sleepy									Alive	No	Yes	No	No	Yes	No	2	1	1
2001	Male	14	3.8	No	No	No	No		No	No	No	39	2	Normal	No	No	No	No	No	Awoken									Alive	No	Yes	No				2	1	2
2001	Female	68	4.2	Yes	No	No	No		No	No	No	36.3	1	Depressed	Light	No	No	Yes	No	Awoken									Alive	No	Yes	No				2	1	2
2001	Male	2	1.3	No	No	No	No		No	No	No	36.5	2	Normal	No	No	No	No	No	Awoken									Alive	No	No	Yes				2	1	2
2001	Male	2	1.5	No	No	No	No		No	No	No	37	2	Normal	No	No	No	No	No	Awoken									Alive	No	Yes	No				2	1	2
2001	Female	52	2.9	Yes	Yes	No	No		No	No	Yes	36.4	1	Normal	No	No	No	Yes	No	Sleepy									Alive							2	2	2
2001	Male	53	6.4	No	No	No	No		No	No	Yes	35.9	2	Normal	No	No	No	No	No	Awoken									Alive	Yes	No	No				1	1	2					1
2001	Male	0	1.5	No	No	No	No		No	No	No	35	2	Normal	No	No	No	No	No	Sleepy									Transfered							2	2	2
2001	Male	0	1.5	No	No	No	No		No	No	No	35	2	Normal	No	No	No	No	No	Sleepy									Alive							2	2	2
2001	Female	77	5.5	Yes	No	No	No		No	No	No	37.1	1	Normal	No	No	No	No	No	Awoken									Alive	No	Yes	No				2	1	2
2001	Male	0	1.4	No	No	No	No		No	No	No	35	2	Normal	No	No	No	No	No	Sleepy									Transfered							2	2	2
2001	Female	0	2.8	No	Yes	No	No		Yes	No	No	36	2	Normal	Mild	Yes	No	Yes	No	Sleepy									Alive	No	Yes	No				2	1	2
2001	Female	32	4.1	Yes	Yes	Yes	No		No	No	No	37.4	2	Normal	No	No	No	Yes	No	Awoken									Alive	No	Yes	No				2	1	2
2001	Male	20	3.7	Yes	Yes	No	No		No	No	No	36.3	2	Normal	Light	No	No	Yes	No	Sleepy									Alive	No	Yes	No				2	1	2
2001	Male	14	2.6	No	No	No	No		No	No	No	36.8	2	Normal	No	No	No	No	No	Awoken									Alive	No	Yes	No				2	1	2
2001	Female	14	3.6	No	No	No	No		No	No	No	35.4	2	Normal	No	No	No	No	No	Sleepy									Alive	Yes	No	No				1	1	2					1
2001	Male	40	8.1	Yes	No	No	No		No	No	No	36.3	2	Non aplicable	No	Yes	No	No	No	Awoken									Alive	No	Yes	No				2	1	2
2001	Female	35		Yes	No	No	No		No	No	No	35.5	2	Normal	No	No	No	No	No	Sleepy									Alive	No	No	Yes				2	1	2
2001	Female	62	3.7	Yes	Yes	Yes	No		No	No	Yes	37.3	1	Normal	No	Yes	No	Yes	No	Sleepy									Alive	No	Yes	No				2	1	2
2001	Male	28	4.8	Yes	No	No	Yes		No	No	No	37.1	1	Normal	No	No	No	No	No	Awoken									Alive	Yes	No	No				1	1	2	1
2001	Female	9	3.6	No	No	No	No		No	No	No	36.9	2	Normal	No	No	Yes	No	No	Awoken									Alive	No	Yes	No	No	No	Yes	2	1	1
2001	Female	11	1.9	No	No	No	No		No	No	No	36.5	2	Normal	Light	No	No	Yes	No	Sleepy									Alive	No	No	Yes				2	1	2
2001	Female	28		Yes	No	Yes	Yes		No	No	No	37.8	2	Normal	No	No	No	Yes	No	Awoken									Alive	No	Yes	No				2	1	2
2001	Female	22	2.4	No	No	No	No		No	No	No	40.1	1	Normal	No	No	No	No	No	Awoken									Dead	No	Yes	No	No	Yes	No	2	1	1
2001	Male	14	2.9	No	No	No	No		No	No	No	36.7	1	Normal	No	No	No	No	No	Awoken									Alive	No	Yes	No				2	1	2
2001	Male	46	5.4	No	No	Yes	Yes		No	No	Yes	36.9	2	Normal	No	Yes	No	No	No	Awoken									Transfered	No	Yes	No				2	1	2
2001	Male	23	3	Yes	Yes	No	Yes		No	No	Yes	36.9	1	Normal	No	No	No	Yes	No	Sleepy									Transfered	No	No	Yes				2	1	2
2001	Female	9	3.1	Yes	No	No	No		No	No	No	37.9	2	Normal	No	No	No	No	No	Awoken									Alive	Yes	No	No				1	1	2					1
2001	Male	68	3.5	Yes	Yes	Yes	No		No	No	No	39.4	1	Normal	No	No	No	Yes	No	Awoken									Alive	No	Yes	No				2	1	2
2001	Male	55	4.7	Yes	Yes	No	No		No	No	No	38.07	1	Normal	No	No	No	No	No	Awoken									Alive	Yes	No	No				1	1	2
2001	Male	50	3.7	Yes	Yes	No	Yes		No	Yes	Yes	35.1	2	Normal	No	No	No	Yes	No	Awoken									Alive	No	Yes	No	No	Yes	No	2	1	1
2001	Female	83	5	Yes	No	No	No		Yes	Yes	No	39.8	1	Depressed	No	No	No	No	No	Sleepy									Alive	No	Yes	No	No	Yes	No	2	1	1
2001	Female	66	4.9	Yes	No	No	No		No	No	No	37	2	Normal	No	No	No	Yes	No	Awoken									Alive	No	Yes	No				2	1	2
2001	Male	59		No	No	No	No		No	No	No	37.3	1	Normal	No	No	No	No	No	Awoken									Alive	Yes	No	No				1	1	2
2001	Male	50	3.6	Yes	No	No	No		No	No	No	36.9	2	Normal	No	No	No	Yes	No	Awoken									Alive	No	Yes	No				2	1	2
2001	Female	89	4.2	Yes	Yes	No	No		No		No	36.7	1	Normal	No	No	No	Yes	No	Awoken									Alive	No	Yes	No				2	1	2
2001	Male	59	5.4	No	No	No	No		Yes	No	No	38.3	1	Normal	No	No	No	No	No	Awoken									Alive	No	Yes	No				2	1	2
2001	Female	77	5	No	No	No	No		Yes	No	No	37.1		Unknown		Unknown	Unknown	Unknown	Unknown	Stired									Alive	Yes	No	No	No	Yes	No	1	1	1				1
2001	Female	50	4.4	Yes	No	No	No		No	No	Yes	37.2	1	Normal	No	No	No	No	No	Awoken									Alive	No	Yes	No				2	1	2
2001	Female	73	4.2	No	No	No	Yes		No	No	No	38.4	1	Normal	No	No	No	No	No	Awoken									Alive	No	Yes	No				2	1	2
2001	Female	11	2.9	No	No	No	No		No	No	No	36.9	2	Tense	No	No	No	No	No	Awoken									Alive	No	No	Yes				2	1	2
2001	Male	46	3.5	Yes	No	No	No		No	No	No	37.49	1	Normal	No	No	No	Yes	No	Sleepy									Alive	No	Yes	No				2	1	2
2001	Female	65	5.5	No	No	No	No		No	No	No	38.9	1	Normal	No	No	No	No	No	Awoken									Left	No	Yes	No				2	1	2
2001	Female	37	3.8	Yes	Yes	No	No		No	No	Yes	36.7	1	Tense	No	No	No	Yes	No	Sleepy									Left	No	No	Yes				2	1	2
2001	Female	8	3.7	No	No	No	No		No	No	No	36.8	1	Normal	No	No	Yes	No	No	Awoken									Alive							2	2	2
2001	Female	47	5	No	No	No	No		No	No	No	36.5	2	Normal	No	No	No	Yes	No	Awoken									Left	No	Yes	No				2	1	2
2001	Male	84	5.1	Yes	No	No	No		No	No	Yes	38.9	1	Normal	No	Yes	No	No	No	Awoken									Transfered	No	No	Yes				2	1	2
2001	Male	23	4.5	Yes	Yes	No	Yes		Yes	Yes	Yes	35.9	2	Normal	Light	Yes	No	Yes	No	Awoken									Dead	No	No	Yes	Yes	No	No	1	1	1				1
2001	Male	85	5.6	Yes	No	No	No		No	No	Yes	38.2	1	Normal	No	Yes	No	Yes	No	Awoken									Alive	No	No	Yes				2	1	2
2001	Male	53	5.1	No	No	No	No		No	No	No	38.4	2	Normal	No	No	No	No	No	Awoken									Alive	No	Yes	No	No	Yes	No	2	1	1
2001	Female	81	9.1	Yes	No	No	No		No	No	No	39.5	2	Normal	No	No	No	No	No	Awoken									Alive	No	No	Yes				2	1	2
2001	Male	67	5	Yes	No	Yes	No		No	No	No	37	1	Normal	No	No	No	No	No	Awoken									Alive	No	Yes	No	No	Yes	No	2	1	1
2001	Female	89	5.4	No	No	No	No		No		No	38.6	2	Normal	No	No	No	No	No	Awoken									Alive	No	Yes	No				2	1	2
2001	Male	67	6.2	Yes	Yes	No	Yes		No	No	No	36.5	1	Depressed	Mild	No	No	No	No	Sleepy									Alive	No	Yes	No				2	1	2
2001	Female	66	5.2	No	No	No	Yes		No	No	No	37	1	Tense	No	No	No	No	No	Awoken									Alive	No	Yes	No				2	1	2
2001	Male	76	5.4	Yes	No	No	No		No	No	No	40	1	Normal	No	No	No	No	No	Awoken									Left	No	Yes	No				2	1	2
2001	Male	75	5.4	Yes	No	No	No		No	No	No	37.1	1	Normal	Light	Yes	No	No	No	Awoken									Alive	No	Yes	No				2	1	2
2001	Female	47	4.7	No	No	No	No		No	No	No	38.8	1	Normal	No	No	No	No	No	Awoken									Alive	No	No	Yes				2	1	2
2001	Female	79	5.7	Yes	No	No	No		No	No	No	37.3	2	Non aplicable	No	No	No	No	No	Awoken									Alive	No	No	Yes				2	1	2
2001	Male	13	1.5	No	No	No	No		No	No	No	38	2	Normal	No	No	No	No	No	Awoken									Alive	No	No	Yes				2	1	2
2001	Male	54	4.8	Yes	Yes	No	No		No	No	Yes	38.9	2	Normal	No	No	No	Yes	No	Awoken									Alive	No	Yes	No				2	1	2
2001	Male	0		No	No	No	No		No	No	No	36.3	2	Non aplicable	No	Yes	No	No	No	Awoken									Alive	No	No	Yes				2	1	2
2001	Male	71	4.3	Yes	No	Yes	No		No	No	Yes	37.6	2	Normal	No	No	No	Yes	No	Awoken									Alive	Yes	No	No				1	1	2				1
2001	Male	0		Yes	Yes	No	No		No	Yes	No	36.5	2	Non aplicable	No	Yes	No	No	No	Awoken									Alive	No	No	Yes				2	1	2
2001	Female	62	3.8	No	No	No	Yes		Yes	Yes	No	39.7	2	Tense	No	No	No	Yes	No	Awoken									Alive	No	Yes	No				2	1	2
2001	Female	26	4.4	No	No	No	No		No	No	No	37	2	Normal	No	No	No	No	No	Awoken									Alive	No	No	Yes				2	1	2
2001	Male	8	3.6	No	No	No	No		No	No	Yes	38.1	2	Normal	No	No	No	No	No	Awoken									Alive	No	No	Yes				2	1	2
2001	Male	70	5.2	No	No	No	No		Yes	No	Yes	40	1	Normal	No	No	No	Yes	No	Sleepy									Alive	No	Yes	No				2	1	2
2001	Female	81	4.8	No	No	Yes	No		Yes	No	Yes	39	1	Normal	No	No	No	No	No	Awoken									Alive	No	Yes	No	No	Yes	No	2	1	1
2001	Male	82	6.2	Yes	No	Yes	No		No	No	No	39.3	1	Normal	No	Yes	No	No	No	Awoken									Alive	No	Yes	No				2	1	2
2001	Female	78	4.6	Yes	Yes	No	Yes		No	No	Yes	37.5	1	Normal	No	No	No	No	No	Awoken									Alive	No	Yes	No				2	1	2
2001	Female	73	4.9	Yes	No	Yes	Yes		No	No	No	38	1	Normal	No	No	No	Yes	No	Awoken									Alive	No	Yes	No				2	1	2
2001	Male	41	8.2	Yes	Yes	No	No		Yes	Yes	No	38.5		Normal	No	Yes	No	No	No	Unconscious									Alive							2	2	2
2001	Male	78	5.5	Yes	No	Yes	No		No	No	No	37.5	1	Normal	No	No	No	Yes	No	Sleepy									Alive	No	Yes	No				2	1	2
2001	Male	68	5.6	No	No	No	Yes		No	No	No	38.2	2	Normal	No	No	No	No	No	Awoken									Alive	No	Yes	No				2	1	2
2001	Male	66	4.5	No	No	No	No		No	No	No	37.4	1	Normal	No	No	No	Yes	No	Awoken									Alive	No	Yes	No				2	1	2
2001	Male	0		No	Yes	Yes	Yes		No	No	Yes	37.8	2	Depressed	Mild	No	No	No	No	Sleepy									Alive	No	No	Yes				2	1	2
2001	Male	84	4.4	No	No	No	No		No	No	No	37.2	1	Normal	No	Yes	No	No	No	Sleepy									Alive	No	Yes	No				2	1	2
2001	Female	77	5.7	Yes	No	No	Yes		No	No	No	36.8	1	Tense	No	No	No	No	No	Sleepy									Alive	No	Yes	No				2	1	2
2001	Male	67	4.6	Yes	No	No	No		No	No	No	36.9	2	Normal	No	No	No	No	No	Awoken									Alive	No	No	Yes				2	1	2
2001	Male	67	4.3	Yes	No	No	No		No	No	No	38.8	2	Normal	No	No	No	No	No	Awoken									Alive	No	Yes	No				2	1	2
2001	Female	65	3.9	Yes	Yes	No	No		No	No	No	40.2	1	Normal	No	No	No	No	No	Awoken									Alive	No	Yes	No				2	1	2
2002	Female	41	4.5	Yes	Yes	No	Yes		No	No	No	37.7	2	Normal	No	No	No	Yes	No	Sleepy									Alive	No	No	Yes	No	Yes	No	2	1	1
2002	Male	23		Yes	Yes	No	No		No	No	Yes	37.5	2	Non aplicable	No	No	No	Yes	No	Sleepy									Alive	Yes	No	No				1	1	2				1
2002	Female	57	3.9	No	No	Yes	No		No	No	No	38.1	2	Normal	No	No	No	No	No	Awoken									Alive	No	Yes	No				2	1	2
2002	Male	28	3.8	No	No	No	No		No	No	No	37.1	2	Normal	No	No	No	Yes	No	Sleepy									Alive	Yes	No	No				1	1	2					1
2002	Female	9	2.9	No	Yes	Yes	No		Yes	No	No	38.3	1	Normal	No	No	No	No	No	Awoken									Alive	No	No	Yes				2	1	2
2001	Male	53	6	No	No	No	No		No	No	No	37.5		Normal	No	Yes	No	Yes	No	Awoken									Alive	No	No	Yes				2	1	2
2001	Male	20	3.7	No	No	Yes	No		No	No	No	36.7	2	Normal	No	No	No	No	No	Awoken									Left	No	Yes	No				2	1	2
2001	Female	9	2.5	Yes	No	Yes	No		No	No	No	38.4	2	Normal	No	No	No	Yes	No	Awoken									Alive	No	No	Yes				2	1	2
2001	Male	18	2.1	No	No	No	No		No	No	No	36.7	2	Non aplicable	Light	No	No	No	No	Awoken									Alive	No	Yes	No				2	1	2
2002	Female	21	2.7	No	Yes	No	No		No	No	No	37.7	2	Normal	No	Yes	No	Yes	No	Sleepy									Alive	No	No	Yes				2	1	2
2001	Female	76	5.6	Yes	No	No	No		No	No	No	39	1	Normal	No	Yes	No	No	No	Awoken									Alive	No	Yes	No				2	1	2
2002	Male	73	3.6	Yes	Yes	No	No		No	No	No	38.7	1	Normal	No	Yes	No	No	No	Awoken									Left	No	Yes	No				2	1	2
2002	Female	33		No	No	No	No		Yes	No	No	38	1	Normal	No	Yes	No	Yes	No	Awoken									Alive	No	Yes	No				2	1	2
2002	Female	75	4.9	No	No	No	No		No	No	No	35.3	2	Normal	No	No	No	No	No	Awoken									Alive	No	No	Yes				2	1	2
2002	Male	89	6	Yes	No	No	No		No		No	38.16	1	Non aplicable	No	No	No	No	No	Awoken									Left	No	No	Yes	No	Yes	No	2	1	1
2002	Female	50	4.9	No	No	No	Yes		No	No	Yes	37	2	Normal	No	No	No	No	No	Awoken									Alive	No	Yes	No				2	1	2
2002	Male	23	3.6	No	No	No	No		No	No	No	37.5	1	Normal	No	No	No	No	No	Awoken									Dead	No	Yes	No				2	1	2
2001	Male	27	3.3	Yes	Yes	Yes	Yes		No	No	Yes	36.9	1	Normal	No	No	No	No	No	Awoken									Alive	No	No	Yes				2	1	2
2002	Male	46	3.1	Yes	No	No	No		No	No	No	36.7	2	Normal	No	No	No	Yes	No	Sleepy									Left	No	Yes	No				2	1	2
2001	Male	8	2.1	Yes	No	No	No		No	No	No	36.7	2	Normal	No	No	No	Yes	No	Sleepy									Alive	No	Yes	No				2	1	2
2001	Male	0	1.9	No	Yes	No	No		No	No	No	36.4	2	Normal	No	No	No	Yes	No	Sleepy									Alive	No	Yes	No				2	1	2
2001	Male	19	3.8	No	Yes	No	No		No	Yes	No	37.9	1	Non aplicable	No	No	No	No	No	Awoken									Left	No	Yes	No				2	1	2
2002	Male	58	5.5	Yes	No	No	No		No	No	No	38.1	2	Normal	No	No	No	No	No	Awoken									Alive	No	Yes	No				2	1	2
2002	Male	46	4.4	No	No	No	No		No	No	No	36.8	2	Normal	No	No	No	No	No	Awoken									Alive	No	Yes	No				2	1	2
2002	Female	78	5.1	Yes	Yes	No	Yes		Yes	No	No	38.7		Tense	Light	No	No	No	No	Awoken									Alive	No	Yes	No	No	Yes	No	2	1	1
2002	Female	87	5	No	No	No	No		No	No	No	37.4	1	Normal	No	No	No	No	Yes	Sleepy									Alive	No	Yes	No				2	1	2
2002	Female	63	5.4	Yes	Yes	Yes	Yes		Yes	No	No	37.1	1	Normal	No	No	No	Yes	No	Awoken									Alive	No	Yes	No				2	1	2
2002	Female	83	3.9	No	No	Yes	No		No	No	Yes	37	2	Normal	No	No	No	No	No	Awoken									Alive	No	No	Yes				2	1	2
2002	Male	50	5.8	Yes	Yes	No	No		No	No	No	39.2	1	Normal	No	No	No	Yes	No	Sleepy									Dead	No	No	Yes				2	1	2
2001	Female	46	3	No	No	No	No		No	No	No	37.5	2	Normal	No	No	No	No	No	Awoken									Alive	No	Yes	No				2	1	2
2001	Female	16	2.6	Yes	Yes	No	No		No	No	No	38.3	2	Normal	No	No	No	No	No	Awoken									Alive	No	Yes	No				2	1	2
2002	Female	79		Yes	Yes	No	No		No	No	No	37.5	1	Normal	No	No	No	Yes	No	Sleepy									Alive	No	Yes	No				2	1	2
2002	Male	64	6	No	No	No	No		No	No	No	37	1	Normal	No	No	No	No	No	Awoken									Alive	No	Yes	No				2	1	2
2002	Female	79	5.8	Yes	No	No	No			No	No	36.7	1	Normal	No	No	No	No	No	Awoken										No	Yes	No				2	1	2
2002	Female	80	4.4	Yes	No	No	No		No	No	No	37.7	1	Normal	No	No	No	No	No	Awoken									Alive	No	Yes	No				2	1	2
2002	Male	76	5.3	Yes	Yes	No	No		No	No	No	39	1	Normal	No	No	No	Yes	No	Sleepy									Alive	No	Yes	No				2	1	2
2002	Female	76	6.1	No	No	No	No		No	No	No	38.5	1	Normal	No	No	No	Yes	No	Sleepy									Alive	No	No	Yes				2	1	2
2001	Male	89	4.4	Yes	No	No	No		No		Yes	40.2	1	Normal	No	No	No	No	No	Awoken									Alive	No	No	Yes				2	1	2
2001	Female	3	1.4	No	No	No	No		No	No	No	36.5	2	Normal	No	No	No	No	No	Sleepy									Dead	No	Yes	No				2	1	2
2001	Male	9	3.6	No	No	Yes	No		Yes	No	No	36.02	2	Normal	No	No	No	Yes	No	Awoken									Alive	No	Yes	No				2	1	2
2002	Male	0		Yes	No	No	No	Yes	No	No	Yes	36.5	2	Non aplicable	No	No	No	No	No	Sleepy	Yes	Yes	No	No	No	No	No	No	Dead	No	No	Yes				2	1	2
2002	Female	0		No	No	Yes	No	No	No	No	No	36	2	Non aplicable	No	No	No	No	No	Awoken	No								Alive							2	2	2
2002	Female	2	2.4	No	No	No	No		No	No	No	38.3	2	Normal	No	No	No	No	No	Sleepy									Alive	No	No	Yes				2	1	2
2002	Male	2		No	Yes	No	No		No	No	No	38.3	1	Tense	Light	Yes	No	No	No	Sleepy									Alive	No	No	Yes				2	1	2
2002	Female	1	1.7	No	No	No	No		No	No	No	37.7	2	Normal	Light	No	No	No	No	Awoken									Alive	No	Yes	No				2	1	2
2002	Male	1	1.6	No	No	No	No			No	No	36.2	2	Normal	No	No	No	No	No	Sleepy									Alive	No	No	Yes				2	1	2
2002	Male	0	4	No	No	No	No		No	No	No	38	1	Normal	Mild	No	No	No	No	Awoken									Alive	No	Yes	No				2	1	2
2002	Male	1	1.5	No	No	No	No		No	No	No	35	2	Normal	No	No	No	No	No	Sleepy									Dead	No	Yes	No				2	1	2
2002	Male	0		Yes	No	No	Yes		No	No	No	37.1	2	Non aplicable	No	No	No	No	No	Sleepy									Alive	No	Yes	No				2	1	2
2002	Female	1	3	Yes	Yes	No	No		Yes	No	No	37.1		Tense	No	No	No	Yes	No	Awoken									Left	Yes	No	No	No	Yes	No	1	1	1		1
2002	Male	10	3.1	No	No	No	No		No	No	No	38.5	1	Normal	No	No	No	Yes	No	Sleepy									Left	No	Yes	No	No	Yes	No	2	1	1
2002	Female	26	3	Yes	No	Yes	No		No	No	No	37	2	Normal	No	No	No	No	No	Awoken									Alive	No	No	Yes				2	1	2
2002	Male	10	2.9	No	No	No	No		No	No	No	38.1	2	Normal	No	No	No	Yes	No	Sleepy									Alive	No	Yes	No				2	1	2
2002	Male	0		No	No	No	No		No	Yes	No	40.1		Non aplicable	No	No	No	No	No	Sleepy									Dead	No	Yes	No	No	Yes	No	2	1	1
2002	Female	0		Yes	Yes	Yes	Yes	No	No	No	No	39.7	2	Non aplicable	Light	No	No	No	No	Awoken	Yes	No	No	No	No	No	No	No	Alive	No	Yes	No				2	1	2
2002	Male	41	4.8	No	No	No	No		No	No	No	35.9	2	Normal	No	No	No	No	No	Stired									Alive	No	Yes	No				2	1	2
2002	Male	13	3	No	Yes	No	No		No	No	No	38.2	2	Normal	No	No	No	Yes	No	Sleepy									Alive	No	Yes	No	No	Yes	No	2	1	1
2002	Male	21	4.2	No	No	No	No		No	No	No	36.8	1	Normal	No	No	No	No	No	Awoken									Dead	No	No	Yes				2	1	2
2002	Male	11	2.7	No	No	No	No		No	No	No	37.6	2	Normal	No	No	No	No	No	Awoken									Alive	Yes	No	No				1	1	2					1
2002	Male	36	4.7	Yes	Yes	No	Yes		No	No	No	37.4	1	Normal	No	No	No	Yes	No	Awoken									Alive	No	Yes	No				2	1	2
2002	Male	0	1.6	No	No	No	No		No	No	No	39.8	1	Normal	No	No	No	No	No	Awoken									Dead	No	Yes	No				2	1	2
2002	Female	3	3	No	No	No	No		No	No	No	36.6	2	Normal	No	No	No	No	No	Sleepy									Left	No	No	Yes				2	1	2
2002	Male	0	1.3	No	No	No	No		Yes	No	No	35.4	1	Normal	No	No	No	No	No	Sleepy									Left	No	Yes	No				2	1	2
2002	Male	3	1.6	No	No	No	No		Yes	No	No	35.2	2	Normal	No	No	No	No	No	Awoken									Left	No	No	Yes				2	1	2
2002	Male	8	3.3	Yes	No	No	No		No	No	No	36.8	2	Normal	No	No	No	Yes	No	Sleepy									Alive	No	Yes	No				2	1	2
2002	Female	16	3.5	Yes			No		No	No	No	37.1	2	Non aplicable	No	No	No	No	No	Awoken									Alive	No	Yes	No				2	1	2
2002	Female	36	3.8	Yes	No	No	No		No	No	No	37.3	2	Normal	No	No	Yes	Yes	No	Awoken									Alive	No	Yes	No				2	1	2
2002	Female	5	3.2	No	No	No	No		No	No	No	36.4	2	Normal	No	No	No	Yes	No	Sleepy									Alive	No	No	Yes				2	1	2
2002	Female	0	2.2	No	No	No	No		No	No	No	0	2	Normal	No	No	No	No	No	Awoken									Alive							2	2	2
2002	Female	22	4	Yes	Yes	No	Yes		No	No	No	36.6	1	Normal	No	No	No	Yes	No	Sleepy									Alive	No	No	Yes				2	1	2
2002	Female	5	2.4	No	No	No	No		No	No	No	38.2	1	Normal	No	No	No	No	No	Sleepy									Alive	No	Yes	No	No	Yes	No	2	1	1
2002	Male	16	3.5	No	No	No	No		No	No	Yes	37.9	2	Normal	No	No	No	No	No	Awoken									Alive	No	Yes	No				2	1	2
2002	Male	8	2.9	No	No	No	No		No	No	No	36.5	2	Normal	No	No	No	No	No	Awoken									Alive	No	No	Yes				2	1	2
2002	Female	27	5	No	Yes	Yes	Yes		No	No	Yes	36.8	1	Depressed	No	Yes	No	Yes	No	Awoken									Alive	No	No	Yes				2	1	2
2002	Female	63	3.9	Yes	Yes	No	No		No	No	No	37.5		Normal	No	No	No	Yes	No	Sleepy									Dead	No	No	Yes				2	1	2
2002	Female	55	4.4	Yes	No	No	No		No	No	No	36.8	1	Normal	No	No	No	No	No	Awoken									Alive	No	Yes	No				2	1	2
2002	Female	1	2.5	Yes	Yes	No	No		No	No	No	38	1	Tense	No	No	No	Yes	No	Sleepy									Left	No	Yes	No	No	Yes	No	2	1	1
2002	Female	44	4.8	Yes	Yes	No	No		No	No	No	36.9	1	Normal	No	No	No	Yes	No	Awoken									Alive	No	No	Yes				2	1	2
2002	Male	61	4.7	Yes	No	Yes	Yes		Yes	No	No	37.9	1	Normal	No	No	No	Yes	No	Awoken									Dead	No	Yes	No				2	1	2
2002	Male	9	3.1	No	Yes	Yes	No		No	No	No	39.7	1	Normal	No	No	No	Yes	No	Sleepy									Alive	Yes	No	No				1	1	2							1
2002	Female	18	2.8	No	No	No	No		No	No	No	38	1	Normal	No	No	No	No	No	Awoken									Alive	No	No	Yes				2	1	2
2002	Male	47	4.4	Yes	Yes	No	Yes		No	No	No	38.1	1	Normal	No	No	No	No	No	Sleepy									Alive	No	Yes	No				2	1	2
2002	Male	1	2.6	No	Yes	No	No		No	No	No	38	2	Normal	No	Yes	No	No	No	Sleepy									Alive	No	No	Yes				2	1	2
2002	Male	2	1.2	Yes	No	No	No		Yes	Yes	No	36.8	2	Normal	No	No	Yes	No	No	Awoken									Transfered	No	No	Yes	No	Yes	No	2	1	1
2002	Male	9	1.6	No	No	No	No		Yes	No	Yes	34.6	2	Normal	Mild	No	Yes	No	No	Sleepy									Transfered	Yes	No	No				1	1	2							1
2002	Female	32	3.3	Yes	Yes	No	No		No	No	Yes	37.5	1	Normal	No	No	No	Yes	No	Sleepy									Alive	No	Yes	No				2	1	2
2002	Female	12	3.6	No	No	No	No		No	No	No	36.6	2	Normal	No	No	No	Yes	No	Sleepy									Alive	No	Yes	No				2	1	2
2002	Female	1	3.1	Yes	Yes	No	No		No	No	No	37.7	1	Normal	No	No	No	Yes	No	Sleepy									Alive	No	Yes	No				2	1	2
2002	Female	3	1.8	Yes	No	No	No		No	No	No	37.2	2	Normal	No	No	No	Yes	No	Sleepy									Alive	No	Yes	No				2	1	2
2002	Female	58	2.9	Yes	No	No	No		No	No	No	38.1	1	Normal	No	No	No	No	No	Awoken									Alive	No	No	Yes				2	1	2
2002	Female	57	3.1	Yes	Yes	No	Yes		No	No	No	36.7	1	Normal	No	No	No	Yes	No	Awoken									Alive	No	Yes	No				2	1	2
2002	Female	41	3.2	Yes	No	No	No		No	No	No	37.6	1	Normal	No	No	No	Yes	No	Awoken									Alive	No	Yes	No				2	1	2
2002	Male	12	2.5	Yes	Yes	No	No		No	No	No	37.8	2	Normal	No	No	No	No	No	Sleepy									Dead	No	Yes	No	No	Yes	No	2	1	1
2002	Female	76	5.1	Yes	Yes	No	No		No	No	Yes	38.3	1	Normal	No	Yes	No	Yes	No	Awoken									Alive	No	Yes	No				2	1	2
2002	Female	19	3.2	No	No	No	No		No	No	No	39.05	1	Normal	No	No	No	No	No	Awoken									Alive	Yes	No	No				1	1	2					1
2002	Female	15	2.1	No	No	No	No		No	No	No	36.1	2	Normal	No	No	Yes	No	No	Awoken									Alive							2	2	2
2002	Female	34	3.5	Yes	Yes	No	No		No	No	No	37.1	1	Normal	No	No	No	Yes	No	Sleepy									Alive	No	No	Yes				2	1	2
2002	Female	71	5.1	Yes	Yes	No	Yes		No	No	Yes	36.9	1	Normal	No	No	No	Yes	No	Awoken									Alive	No	Yes	No				2	1	2
2002	Female	44		Yes	No	No	No		No	No	No	36.5	1	Depressed	Light	No	No	Yes	No	Sleepy									Alive	No	Yes	No				2	1	2
2002	Male	72	4.9	Yes	Yes	No	No		No	No	No	38.3	1	Normal	No	No	No	Yes	No	Sleepy									Alive	No	Yes	No	No	Yes	No	2	1	1
2002	Male	73	4.3	Yes	No	Yes	Yes		No	No	Yes	37.5	1	Depressed	Mild	No	No	No	No	Awoken									Alive	No	Yes	No				2	1	2
2002	Male	89	6.8	Yes	No	No	No		No		No	36.7	1	Normal	No	No	No	No	No	Awoken									Alive	No	No	Yes				2	1	2
2002	Female	65	5.6	No	No	No	No		No	No	No	37.1	1	Normal	No	No	No	No	No	Awoken									Alive	No	Yes	No				2	1	2
2002	Female	43	3.5	Yes	Yes	Yes	No		No	No	No	37.1		Normal	No	No	No	Yes	No	Awoken									Left	No	Yes	No				2	1	2
2002	Female	55	4.6	Yes	No	No	No		No	No	No	38.6	1	Normal	No	No	No	No	No	Awoken									Alive	No	Yes	No				2	1	2
2002	Male	54	3.8	Yes	No	No	No		No	No	No	37.7	1	Normal	No	No	No	Yes	No	Sleepy									Alive	No	Yes	No				2	1	2
2002	Male	28	4.2	Yes	No	Yes	No		No	No	No	36.4	2	Normal	No	No	No	No	No	Sleepy									Left							2	2	2
2002	Male	14		Yes	Yes	No	No		No	No	No	37.2	1	Normal	No	No	No	Yes	No	Sleepy									Alive	Yes	No	No				1	1	2					1
2002	Female	81	4.2	Yes	No	Yes	No		No	No	Yes	37.5	1	Depressed	Mild	No	No	No	No	Awoken									Alive	No	Yes	No				2	1	2
2002	Female	33	4.2	No	No	No	No		No	No	Yes	36.6	2	Normal	No	No	No	No	No	Awoken									Alive	No	Yes	No	No	Yes	No	2	1	1
2002	Male	23	3.5	Yes	No	Yes	No		No	No	No	36.9	1	Depressed	Mild	No	No	No	No	Awoken									Alive	No	Yes	No				2	1	2
2002	Male	44	3.9	Yes	No	No	No		No	No	No	36.8	1	Normal	No	No	No	No	No	Awoken									Alive	No	No	Yes				2	1	2
2002	Male	58		No	No	No	No		No	No	No	39.3	1	Non aplicable	No	No	No	No	No	Awoken									Alive	No	Yes	No				2	1	2
2002	Female	15	3.3	Yes	Yes	No	No			No	No	37.8	1	Normal	No	No	No	Yes	No	Awoken									Alive	Yes	No	No				1	1	2					1
2002	Female	58	5.6	Yes	Yes	No	No		Yes	No	No	38	1	Normal	No	No	No	Yes	No	Awoken									Alive	No	Yes	No				2	1	2
2002	Male	24	3.7	Yes	No	No	Yes		No	No	No	38.5	1	Normal	No	No	No	No	No	Awoken									Alive	No	Yes	No				2	1	2
2002	Female	3	2.1	No	No	No	No		No	No	No	38.7	2	Normal	No	No	No	No	No	Awoken									Alive	No	Yes	No				2	1	2
2002	Female	0	3.9	Yes	Yes	No	No		No	No	No	38.1	1	Normal	Light	No	No	No	No	Stired									Alive	Yes	No	No				1	1	2
2002	Male	36	2.8	Yes	Yes	No	No		Yes	No	Yes	36.7	1	Tense	No	No	No	No	No	Sleepy									Alive	No	Yes	No	No	No	Yes	2	1	1
2002	Male	8	3	No	No	No	No		No	No	No	36.3	2	Normal	No	No	No	No	No	Awoken									Alive	No	Yes	No				2	1	2
2002	Male	72	5.4	Yes	No	No	No		No	No	No	36.5	1	Normal	No	No	No	No	No	Awoken									Alive	No	Yes	No				2	1	2
2002	Male	19	3.5	No	No	No	No		No	No	Yes	36.7	1	Normal	No	No	No	No	No	Awoken									Alive	No	Yes	No				2	1	2
2002	Female	82	4.6	No	No	No	No		No	No	No	36.6	1	Normal	No	No	No	No	No	Awoken									Alive	Yes	No	No				1	1	2					1
2002	Male	1	1.9	No	Yes	No	No		Yes	No	No	35.2	1	Normal	No	No	No	No	No	Awoken									Alive	No	Yes	No				2	1	2
2002	Female	63	5	Yes	No	No	No		No	No	No	37.7	2	Normal	No	No	No	No	No	Awoken									Alive	No	No	Yes				2	1	2
2002	Female	84	5.1	Yes	No	Yes	No		No	No	Yes	39.2	1	Normal	No	No	No	No	No	Awoken									Alive	No	Yes	No				2	1	2
2002	Male	56	3.4	Yes	Yes	No	Yes		No	No	No	37.1		Normal	No	No	No	Yes	No	Awoken									Transfered	No	Yes	No				2	1	2
2002	Female	60	4	Yes	No	No	No		No	No	No	39.03	1	Normal	No	No	No	No	No	Awoken									Alive							2	2	2
2002	Female	12	2.8	No	No	No	No		No	No	No	36.5	2	Normal	No	Yes	No	No	No	Awoken									Alive	No	Yes	No				2	1	2
2002	Male	11	3.1	No	No	Yes	No		No	No	No	39.5	1	Normal	No	No	No	No	No	Awoken									Alive	No	Yes	No				2	1	2
2002	Male	1	3.1	No	No	No	No		No	No	No	36.8	1	Normal	No	No	No	No	No	Awoken									Alive	No	Yes	No	No	Yes	No	2	1	1
2002	Female	15	4	No	No	No	No		No	No	No	37	1	Normal	No	No	No	No	No	Awoken									Alive	No	Yes	No				2	1	2
2002	Female	23	3.9	No	No	No	No		No	No	No	36.7	2	Normal	No	No	No	No	No	Sleepy									Alive	No	Yes	No				2	1	2
2002	Male	28	4.3	Yes	Yes	No	No		No	No	No	37	1	Normal	No	No	No	Yes	No	Sleepy									Alive	No	Yes	No				2	1	2
2002	Male	0		Yes	No	No	No		No	No	No	37.6	2	Normal	No	No	No	Yes	No	Awoken									Alive	No	No	Yes				2	1	2
2002	Female	46	3.3	Yes	No	Yes	No		No	No	Yes	37.7	1	Normal	No	No	No	No	No	Awoken									Alive	No	Yes	No				2	1	2
2002	Female	9	4	No	No	No	No		No	No	No	38	1	Normal	No	No	No	No	No	Awoken									Alive	No	Yes	No				2	1	2
2002	Female	25	3.6	Yes	Yes	Yes	No		No	No	Yes	37.5	1	Normal	No	No	No	Yes	No	Sleepy									Alive	No	Yes	No				2	1	2
2002	Female	83	4.6	Yes	No	Yes	No		No	No	Yes	38.2	1	Tense	No	No	No	No	No	Sleepy									Alive	No	Yes	No				2	1	2
2002	Male	45	3	Yes	Yes	No	No		No	No	Yes	37.5	1	Normal	No	No	No	Yes	No	Awoken									Alive	No	No	Yes				2	1	2
2002	Female	59	4.5	Yes	Yes	No	Yes		No	No	Yes	36.5		Normal	No	No	No	Yes	No	Awoken									Alive	No	Yes	No				2	1	2
2002	Female	76	4.6	Yes	No	Yes	Yes		No	No	No	39.4	1	Normal	No	Yes	No	Yes	No	Awoken									Alive	No	Yes	No				2	1	2
2002	Male	80	6.5	Yes	No	Yes	No		No	No	Yes	37.7	1	Non aplicable	No	No	No	No	No	Awoken									Alive	No	Yes	No				2	1	2
2002	Female	49	3.9	Yes	Yes	No	No		No	No	No	36.4	1	Normal	No	No	No	Yes	No	Sleepy									Alive	No	Yes	No				2	1	2
2002	Male	19	3.4	Yes	No	No	Yes		No	No	Yes	37.3	1	Normal	No	No	No	Yes	No	Awoken									Alive	No	No	Yes				2	1	2
2002	Female	71	5.7	Yes	Yes	No	No		No	No	Yes	38.4	1	Normal	No	No	No	Yes	No	Sleepy									Alive	No	Yes	No				2	1	2
2002	Male	13	2.6	Yes	No	No	No		No	No	No	37.2	2	Normal	No	No	No	Yes	No	Sleepy									Alive	No	Yes	No				2	1	2
2002	Male	9	3.1	Yes	No	No	No		No	No	No	38.6	1	Normal	No	No	No	No	No	Awoken									Alive	No	Yes	No				2	1	2
2002	Male	23	3.5	Yes	Yes	No	No		No	No	No	38.2	1	Normal	No	No	No	Yes	No	Awoken									Alive	No	No	Yes				2	1	2
2002	Male	23	4	Yes	Yes	No	No		No	No	No	36.9	1	Normal	No	No	No	Yes	No	Sleepy									Alive	No	Yes	No				2	1	2
2002	Female	28	3.6	Yes	No	No	No		No	No	No	37	2	Normal	No	No	No	No	No	Sleepy									Alive	No	Yes	No				2	1	2
2002	Female	8	3.6	Yes	No	No	Yes		No	No	No	37.2	2	Normal	No	No	No	Yes	No	Awoken									Alive	No	Yes	No				2	1	2
2002	Female	10	3.8	Yes	No	No	No		No	No	No	37.1	2	Normal	No	No	No	No	No	Sleepy									Alive	No	Yes	No				2	1	2
2002	Female	53	3.2	Yes	Yes	No	Yes		No	No	No	35	1	Normal	No	No	No	Yes	No	Awoken									Alive	No	Yes	No				2	1	2
2002	Female	10	3.1	No	No	No	No		No	No	No	36.5	2	Normal	No	No	No	No	No	Sleepy									Alive	No	Yes	No				2	1	2
2002	Male	30	3.7	Yes	Yes	No	No		No	No	No	38	1	Normal	No	No	No	Yes	No	Sleepy									Dead	No	Yes	No				2	1	2
2002	Female	14	2.1	Yes	No	No	No		Yes	No	No	36	1	Normal	No	No	No	Yes	No	Sleepy									Transfered	No	Yes	No				2	1	2
2002	Female	48	2.8	Yes	Yes	No	Yes		No	No	No	36.5	1	Normal	No	No	No	Yes	No	Sleepy									Alive	No	Yes	No				2	1	2
2002	Male	10	3.3	Yes	Yes	No	Yes		No	No	No	36.6	1	Normal	No	No	No	Yes	No	Sleepy									Alive	No	Yes	No				2	1	2
2002	Female	21	3.1	No	No	No	No		No	No	No	38	2	Normal	No	No	No	Yes	No	Sleepy									Alive	No	Yes	No				2	1	2
2002	Female	62	3.8	Yes	Yes	No	Yes		No	No	No	36.5	1	Normal	No	No	No	Yes	No	Awoken									Alive	No	No	Yes				2	1	2
2002	Male	51		Yes	No	No	No		No	No	No	37.2	2	Normal	No	No	No	Yes	No	Sleepy									Alive	No	Yes	No				2	1	2
2002	Female	7	1.3	No	No	No	No		No	No	No	35.6	2	Depressed	Light	No	No	No	No	Sleepy									Alive	No	Yes	No				2	1	2
2002	Female	0	1	No	No	No	No		No	No	No	38	2	Depressed	Light	No	No	No	No	Sleepy																2	2	2
2002	Male	64	4.1	Yes	No	No	No		No	No	Yes	35.6	1	Normal	No	No	No	No	No	Awoken									Alive	No	Yes	No				2	1	2
2002	Male	55	5	Yes	Yes	No	No		No	No	No	38	1	Normal	No	No	No	Yes	No	Awoken									Alive	Yes	No	No	No	Yes	No	1	1	1
2002	Female	22	3.8	Yes	Yes	No	No		No	No	No	37.5	1	Normal	No	No	No	Yes	No	Sleepy									Alive	No	Yes	No				2	1	2
2002	Male	63	4.7	Yes	No	No	No		No	No	No	36.9	1	Normal	No	No	No	No	No	Awoken									Alive	No	Yes	No				2	1	2
2002	Female	4	4.2	Yes	Yes	No	No		No	No	No	39.9	1	Normal	No	No	No	No	No	Sleepy									Alive	No	Yes	No				2	1	2
2002	Female	25	3.4	Yes	Yes	No	No		No	No	No	36.2	1	Normal	Light	No	No	Yes	No	Sleepy									Alive	No	Yes	No				2	1	2
2002	Female	76	3.4	Yes	Yes	No	No		No	No	No	37.5	1	Normal	No	No	No	Yes	No	Sleepy									Left	Yes	No	No				1	1	2								1
2002	Female	21	3.4	No	No	No	No		No	No	Yes	37	2	Normal	No	No	No	No	No	Awoken									Alive	No	Yes	No				2	1	2
2002	Female	0	2.8	No	No	No	No		Yes	No	No	0	2	Normal	No	No	No	No	No	Unconscious									Alive	No	Yes	No				2	1	2
2002	Female	0	1.5	No	No	No	No		No	No	No	36.5	2	Normal	No	No	No	No	No	Awoken									Alive							2	2	2
2002	Female	49	3.6	Yes	No	No	No		No	No	No	36.4	1	Normal	No	No	No	No	No	Awoken									Alive	No	Yes	No				2	1	2
2002	Male	30	3.1	No	No	No	No		No	No	No	36.9	2	Normal	No	No	No	Yes	No	Awoken									Alive	No	Yes	No				2	1	2
2002	Male	0	4	No	No	No	No		No	No	No	37.2	2	Normal	No	No	No	No	No	Awoken									Alive	No	Yes	No				2	1	2
2002	Female	56	5	Yes	Yes	No	No		No	No	No	37.7	1	Normal	No	No	No	Yes	No	Sleepy									Alive	No	Yes	No				2	1	2
2002	Male	27	4.1	Yes	Yes	No	No		No	No	No	36.3	1	Normal	No	No	No	Yes	No	Awoken										No	Yes	No				2	1	2
2002	Male	0	3.1	No	Yes	No	No		No	No	No	36	1	Depressed	Mild	No	No	Yes	No	Stired									Transfered	Yes	No	No	No	Yes	No	1	1	1
2002	Male	48	4.3	Yes	No	No	Yes		No	No	No	37.7	2	Normal	No	No	No	No	Yes	Stired									Alive	No	Yes	No				2	1	2
2002	Female	14	2.3	Yes	Yes	No	No		No	No	No	35	2	Normal	No	No	No	Yes	No	Stired									Alive	Yes	No	No				1	1	2				1
2002	Female	2	1.8	No	No	No	No		No	No	No	35.7	2	Normal	No	No	No	No	No	Sleepy									Alive	No	No	Yes				2	1	2
2002	Female	22	3.5	Yes	No	No	No		No	No	No	36.6	2	Normal	No	No	No	No	No	Awoken									Alive	No	Yes	No				2	1	2
2002	Male	7	3.3	No	No	No	No		No	No	No	37.2	1	Normal	No	No	No	Yes	No	Sleepy									Alive	No	Yes	No				2	1	2
2002	Male	6		Yes	No	Yes	No		Yes	No	No	38	1	Normal	No	No	No	No	No	Awoken									Alive	No	No	Yes				2	1	2
2002	Female	2	1.8	No	No	No	No		No	No	No	36.8	2	Normal	No	No	No	Yes	No	Sleepy									Alive	No	Yes	No				2	1	2
2002	Male	75	6	Yes	Yes	No	No		No	No	No	37.5	1	Normal	No	No	No	Yes	No	Sleepy									Alive	No	Yes	No				2	1	2
2002	Male	59	4.1	No	No	No	No		No	No	No	36.5	1	Normal	No	No	No	No	No	Awoken									Alive	No	Yes	No				2	1	2
2002	Male	29	3.3	Yes	Yes	No	No		No	No	Yes	37.7	1	Normal	No	No	No	Yes	No	Awoken									Alive	No	Yes	No				2	1	2
2002	Female	28	6.3	Yes	Yes	No	No		No	No	No	36.66	1	Normal	No	No	No	Yes	No	Awoken									Alive	No	Yes	No				2	1	2
2002	Male	5	1.1	No	No	No	No		No	No	No	-9		Depressed	No	No	No	No	No	Sleepy									Alive	No	Yes	No				2	1	2
2002	Male	0	2.7	No	No	No	No		No	No	No	35.7	2	Normal	No	No	No	No	No	Awoken									Alive	No	No	Yes				2	1	2
2002	Male	0	2.7	No	No	No	No		No	No	No	36	2	Normal	No	No	No	Yes	No	Awoken									Alive	No	Yes	No				2	1	2
2002	Female	16	3.4	No	No	No	No		No	No	No	37.1	2	Normal	No	No	No	Yes	No	Sleepy									Alive	No	Yes	No				2	1	2
2002	Male	13	4.6	Yes	Yes	Yes	Yes		No	No	No	36.5	1	Normal	No	Yes	No	Yes	Yes	Awoken									Alive	No	Yes	No				2	1	2
2002	Female	63	5	Yes	No	No	No		No	No	No	36.7	1	Normal	No	No	No	Yes	No	Awoken									Alive	No	Yes	No				2	1	2
2002	Female	38	3.3	Yes	Yes	No	Yes		No	No	No	39	1	Depressed	Light	No	No	Yes	No	Sleepy									Left	No	Yes	No				2	1	2
2002	Male	72	5.6	Yes	Yes	No	No		No	No	No	39	1	Normal	No	No	No	Yes	No	Awoken									Alive	Yes	No	No				1	1	2						1
2002	Female	66	5.1	Yes	No	No	No		No	No	Yes	38.2	2	Normal	No	No	No	No	No	Awoken									Alive	No	Yes	No				2	1	2
2002	Female	46	3.9	Yes	Yes	No	No		No	No	No	39.54	1	Depressed	Light	No	No	No	No	Sleepy									Alive	No	Yes	No				2	1	2
2002	Male	33	3.4	Yes	No	Yes	No		No	No	No	37.5	2	Depressed	Mild	No	No	No	No	Awoken									Alive	No	Yes	No				2	1	2
2002	Female	4	3.1	No	No	No	No		No	No	No	36.3	2	Normal	No	No	No	No	No	Awoken									Alive	No	No	Yes				2	1	2
2002	Female	8	1.9	Yes	No	No	No		No	No	No	35.1	1	Depressed	Light	No	No	No	No	Sleepy									Alive	No	No	Yes				2	1	2
2002	Male	81	5.5	No	Yes	No	No		No	No	No	38.1	1	Normal	No	No	No	Yes	No	Sleepy									Alive	No	Yes	No				2	1	2
2002	Female	51		Yes	No	No	No		No	No	No	36.6	2	Non aplicable	No	No	No	No	No	Awoken									Alive	No	Yes	No				2	1	2
2002	Male	55	5	Yes	Yes	No	No		No	No	No	39	2	Normal	No	No	No	No	No	Awoken									Alive	Yes	No	No				1	1	2						1
2002	Male	37	3.8	Yes	Yes	No	No		No	No	No	36.6	1	Normal	No	No	No	Yes	No	Sleepy									Alive	No	Yes	No				2	1	2
2002	Male	37	3.5	Yes	No	No	No		No	No	No	36.6	1	Normal	No	No	No	Yes	No	Awoken									Alive	No	No	Yes				2	1	2
2002	Female	66	5.5	No	No	No	No		No	No	No	36.8	2	Normal	No	No	No	No	No	Awoken									Alive	No	Yes	No				2	1	2
2002	Male	0	2.5	No	No	No	No		No	No	No	39.2	2	Normal	No	No	No	No	No	Awoken									Alive	No	Yes	No				2	1	2
2002	Male	0	2.6	No	No	No	No		No	No	No	37.8	2	Normal	No	No	No	No	No	Awoken									Alive	No	Yes	No				2	1	2
2002	Male	25	1.4	No	No	No	No		No	No	No	36.8	2	Normal	No	No	No	No	No	Awoken									Alive	No	No	Yes				2	1	2
2002	Male	25	1.4	No	No	No	No		No	No	No	37	2	Normal	No	No	No	No	No	Awoken									Alive	No	Yes	No				2	1	2
2002	Male	42	4.8	Yes	No	No	No		No	No	No	37	2	Normal	No	No	No	No	No	Awoken									Alive	No	Yes	No				2	1	2
2002	Male	9	4.4	No	No	No	No		No	No	No	35.6	2	Normal	No	No	No	No	No	Awoken									Alive	No	Yes	No				2	1	2
2002	Female	50		No	No	No	No		No	No	Yes	36.3	2	Normal	No	No	No	Yes	No	Sleepy									Alive	No	Yes	No				2	1	2
2002	Female	6	3.2	No	No	Yes	No		No	No	No	36.3	1	Normal	No	No	No	Yes	No	Sleepy									Alive	No	Yes	No				2	1	2
2002	Female	1	3.1	No	Yes	No	No		No	No	No	36.3	1	Normal	No	No	No	Yes	No	Sleepy									Alive	No	Yes	No				2	1	2
2002	Female	50	4.3	No	No	Yes	No		No	No	No	36.7	2	Normal	No	No	No	No	No	Awoken									Alive	No	Yes	No				2	1	2
2002	Male	43	4.3	Yes	Yes	No	No		No	No	No	37.2	2	Normal	No	No	No	Yes	No	Awoken									Alive	No	Yes	No				2	1	2
2002	Male	55	5.3	Yes	No	No	No		Yes	No	Yes	38.4	2	Normal	No	No	No	No	No	Awoken									Alive	No	Yes	No				2	1	2
2002	Male	1	1.8	No	No	No	No		No	No	No	37	2	Normal	No	No	No	No	No	Awoken									Alive	No	Yes	No				2	1	2
2002	Male	61	4.3	Yes	Yes	No	No		No	No	Yes	38	1	Normal	No	No	No	Yes	No	Awoken									Alive	No	Yes	No				2	1	2
2002	Male	46	6.4	Yes	No	No	No		No	No	No	36.7	2	Normal	Light	No	No	No	No	Awoken									Alive	No	Yes	No				2	1	2
2002	Female	33	3.7	Yes	Yes	No	No		No	No	No	36.7	1	Normal	No	No	No	Yes	No	Sleepy									Alive	No	Yes	No				2	1	2
2002	Male	33	3.5	Yes	Yes	No	No		No	No	No	36.5	2	Normal	No	No	No	Yes	No	Sleepy									Alive	No	Yes	No				2	1	2
2002	Male	72	4	Yes	Yes	No	No		No	No	Yes	36.8	1	Normal	No	No	No	Yes	No	Awoken									Alive	No	Yes	No				2	1	2
2002	Female	37	3.9	Yes	Yes	No	No		No	No	No	36.7	1	Normal	No	No	No	Yes	No	Sleepy									Left	No	Yes	No				2	1	2
2002	Female	22	2.2	Yes	Yes	No	Yes		No	No	Yes	37.2	2	Normal	No	No	No	No	No	Awoken									Left	No	Yes	No				2	1	2
2002	Male	11	2.9	Yes	No	No	No		No	No	No	37.3	1	Normal	No	No	No	No	No	Awoken									Alive	No	No	Yes	No	Yes	No	2	1	1
2002	Male	37	3.3	No	No	No	Yes		No	No	No	38.7	2	Normal	No	No	No	No	No	Awoken									Alive	No	Yes	No	No	Yes	No	2	1	1
2002	Female	82	5.5	Yes	Yes	No	No		No	No	No	37.5	1	Normal	No	No	No	Yes	No	Sleepy									Alive	No	No	Yes				2	1	2
2002	Male	36	3.5	Yes	No	Yes	No		No	No	No	38.2	2	Normal	No	No	No	Yes	No	Sleepy									Alive	No	Yes	No				2	1	2
2002	Female	37	4.9	Yes	Yes	No	No		No	No	No	38.8	1	Normal	No	No	No	Yes	No	Sleepy									Alive	No	No	Yes				2	1	2
2002	Female	38	3.8	Yes	No	No	No		No	No	No	38.03	2	Normal	No	No	No	Yes	No	Sleepy									Alive	Yes	No	No				1	1	2	1
2002	Male	48	3.8	Yes	Yes	No	No		No	No	No	38.39	1	Normal	No	No	No	Yes	No	Sleepy									Left							2	2	2
2002	Male	29	3.6	Yes	Yes	No	No		No	No	No	36.8	1	Normal	No	No	No	No	No	Sleepy									Left							2	2	2
2002	Male	9	1.9	No	Yes	No	No		No	No	No	36.7	1	Depressed	Severe	No	No	Yes	No	Sleepy									Left							2	2	2
2002	Female	0	2.8	No	No	No	No		No	No	No	35	2	Normal	No	No	No	No	No	Awoken									Alive	No	Yes	No				2	1	2
2002	Male	19	3.4	Yes	No	No	No		No	No	No	36.4	2	Normal	No	No	No	Yes	No	Sleepy									Alive	No	Yes	No				2	1	2
2002	Female	11	2.3	No	No	No	No		No	No	No	38.9	1	Normal	No	No	No	No	No	Awoken									Alive	No	Yes	No				2	1	2
2002	Female	28		Yes	Yes	No	No		No	No	No	37	1	Normal	No	No	No	Yes	No	Sleepy									Alive	No	Yes	No				2	1	2
2002	Male	28	2.9	Yes	Yes	No	No		No	No	No	36.9	2	Normal	No	No	No	Yes	No	Sleepy									Alive	No	No	Yes				2	1	2
2002	Male	34	3.7	Yes	Yes	No	No		No	No	Yes	36.7	1	Normal	No	No	No	No	No	Awoken									Alive	No	No	Yes				2	1	2
2002	Female	26		Yes	No	No	No		No	No	No	39.7	2	Non aplicable	No	No	No	No	No	Awoken									Alive	No	No	Yes				2	1	2
2002	Male	16	4.2	No	No	Yes	No		No	No	No	36.9	2	Normal	No	No	No	No	No	Awoken									Alive	No	Yes	No				2	1	2
2002	Female	71	5.7	Yes	Yes	No	No		No	No	No	38.4	2	Normal	No	No	No	No	No	Sleepy									Alive	No	Yes	No				2	1	2
2002	Male	67	4.2	Yes	No	No	No		No	No	No	36.8	1	Normal	No	No	No	No	No	Awoken									Alive	No	Yes	No				2	1	2
2002	Female	24	4.3	Yes	Yes	No	No		No	No	No	37.5	1	Normal	No	No	No	Yes	No	Sleepy									Left	No	No	Yes				2	1	2
2002	Male	77	5.3	Yes	Yes	No	No		No	No	No	38.3	1	Normal	No	No	No	Yes	No	Sleepy									Alive	No	Yes	No				2	1	2
2002	Male	76	4.6	No	Yes	No	No		No	No	No	39.7	1	Normal	No	No	No	No	No	Awoken									Alive	No	Yes	No				2	1	2
2002	Female	54	4.6	Yes	Yes	No	No		Yes	No	No	36	1	Normal	No	No	No	Yes	No	Sleepy									Alive	No	No	Yes				2	1	2
2002	Male	15	3.3	No	No	No	No		No	No	No	35.9	2	Normal	No	No	No	No	No	Sleepy									Alive	No	Yes	No				2	1	2
2002	Male	49		Yes	Yes	No	No		No	No	No	36.9	1	Normal	No	No	No	No	No	Awoken									Alive	No	Yes	No				2	1	2
2002	Female	15	3.9	No	No	No	No		No	No	No	37	2	Normal	No	No	No	No	No	Awoken									Alive	No	Yes	No				2	1	2
2002	Male	49		Yes	Yes	No	No		Yes	No	No	36.7	2	Normal	No	Yes	No	No	No	Awoken									Dead	No	Yes	No				2	1	2
2002	Male	8	2.2	No	No	No	No		No	No	No	35	2	Normal	No	No	No	No	No	Sleepy									Alive	No	Yes	No				2	1	2
2002	Male	46	5.4	Yes	Yes	No	No		No	No	No	36.94	1	Normal	No	No	No	Yes	No	Sleepy									Alive	No	Yes	No				2	1	2
2002	Male	19	4.2	Yes	No	No	No		No	No	No	36.7	1	Normal	No	No	No	Yes	No	Sleepy									Alive	Yes	No	No				1	1	2											1
2002	Male	34	2.9	No	No	Yes	No		No	No	No	38.3	1	Normal	No	No	No	No	No	Awoken									Left	No	Yes	No				2	1	2
2002	Male	29	3.9	Yes	Yes	No	Yes		No	Yes	No	36.07	2	Normal	No	No	No	No	No	Awoken									Alive	No	Yes	No				2	1	2
2002	Female	14	2.2	Yes	Yes	No	No		No	No	No	36.3	2	Normal	No	No	No	Yes	No	Sleepy									Left	No	Yes	No				2	1	2
2002	Male	13	3.2	No	No	No	No		No	No	No	35.6	2	Normal	No	No	No	Yes	No	Awoken									Alive	No	Yes	No				2	1	2
2002	Female	46	4.2	Yes	No	No	No		No	No	No	35.5	1	Normal	No	No	No	No	No	Awoken									Left	No	Yes	No				2	1	2
2002	Female	38	4.1	Yes	Yes	No	No		No	No	No	36.1	1	Normal	Light	No	No	Yes	No	Sleepy									Left	No	No	Yes				2	1	2
2002	Female	1	1.7	No	No	No	No		No	No	No	35.8	2	Normal	No	No	No	No	No	Sleepy									Alive	No	Yes	No				2	1	2
2002	Male	8	3.4	No	No	No	No		No	No	No	36.8	2	Normal	No	No	No	Yes	No	Sleepy									Alive	No	No	Yes				2	1	2
2002	Male	64	4.6	No	No	No	No		No	No	No	37.8	1	Normal	No	No	No	No	No	Sleepy									Alive	Yes	No	No	No	Yes	No	1	1	1				1
2002	Female	87	5.8	Yes	No	Yes	No		No	No	No	36.5	1	Normal	No	No	No	Yes	No	Sleepy									Alive	No	Yes	No				2	1	2
2002	Male	11	3.2	Yes	Yes	No	No		No	No	No	38.1	1	Normal	No	No	No	Yes	No	Sleepy									Alive	Yes	No	No				1	1	2					1
2002	Male	62	4.3	Yes	Yes	No	No		No	No	Yes	37.8	1	Normal	No	No	No	Yes	No	Sleepy									Alive	No	Yes	No	No	Yes	No	2	1	1
2002	Female	5		Yes	Yes	Yes	Yes		No	No	No	39.5	2	Non aplicable	No	No	No	No	No	Awoken									Alive	No	Yes	No				2	1	2
2002	Female	1	2.7	No	No	No	No		No	No	No	35.3	1	Normal	No	Yes	No	No	No	Awoken									Alive	No	Yes	No				2	1	2
2002	Male	36		No	No	No	No		No	No	No	37	2	Normal	No	Yes	No	No	No	Awoken									Alive	No	Yes	No				2	1	2
2002	Female	1	3.4	No	No	No	No		No	No	No	38	2	Depressed	No	No	No	No	No	Awoken									Alive	Yes	No	No				1	1	2											1
2002	Female	18	2.9	No	No	No	No		No	No	No	36.9	2	Normal	No	No	No	No	No	Awoken									Alive	No	Yes	No				2	1	2
2002	Female	18	3.7	Yes	Yes	No	No		No	No	Yes	39	1	Normal	No	No	No	Yes	No	Awoken									Alive	No	No	Yes				2	1	2
2002	Male	38	3.6	Yes	Yes	Yes	Yes		No	No	No	37.8	2	Normal	No	No	No	Yes	No	Sleepy									Alive	No	Yes	No				2	1	2
2002	Female	2	2	Yes	Yes	No	No		No	No	No	36.3	1	Normal	No	No	No	No	No	Awoken									Alive	Yes	No	No				1	1	2		1
2002	Male	20	3.4	Yes	No	No	No		No	No	No	36.7	2	Normal	No	No	No	Yes	No	Sleepy									Alive	No	Yes	No				2	1	2
2002	Male	1	1.6	No	No	No	No		No	No	No	35.5	2	Normal	No	No	No	No	No	Awoken									Alive	No	Yes	No				2	1	2
2002	Female	0	5	No	Yes	No	No		No	No	No	36.4	1	Normal	No	No	No	Yes	No	Sleepy									Alive	No	Yes	No				2	1	2
2002	Male	87	5.4	Yes	No	No	No		No	No	No	36.9	2	Normal	No	Yes	No	No	No	Awoken									Alive	No	No	Yes				2	1	2
2002	Female	73	5.6	Yes	Yes	No	No		No	No	No	38.9	1	Non aplicable	No	No	No	No	No	Awoken									Alive	No	Yes	No				2	1	2
2002	Female	29	9	Yes	Yes	Yes	Yes		Yes	No	Yes	39.9	2	Non aplicable	Light	Yes	No	No	No	Sleepy									Alive	No	Yes	No				2	1	2
2002	Female	83	3.7	Yes	No	No	No		No	No	No	39.4	1	Depressed	Mild	No	No	No	No	Sleepy									Alive	No	No	Yes				2	1	2
2002	Female	76	6	No	No	Yes	No		No	No	Yes	38	1	Normal	Light	Yes	No	No	No	Awoken									Alive	No	Yes	No				2	1	2
2002	Female	0		Yes	Yes	No	No		No	No	No	38.9	2	Tense	Light	No	No	No	No	Sleepy									Alive	No	Yes	No				2	1	2
2002	Female	45	3	No	Yes	No	No		No	No	No	37.2	1	Normal	No	Yes	No	Yes	No	Sleepy									Alive	No	Yes	No				2	1	2
2002	Male	18	1.6	No	No	No	No		No	No	No	36.6	2	Normal	No	No	No	No	No	Awoken									Alive	Yes	No	No				1	1	2					1
2002	Female	62		Yes	No	No	No		No	No	No	35.6	1	Normal	No	No	No	No	No	Awoken									Alive	No	Yes	No				2	1	2
2002	Female	87	3.3	Yes	No	No	No		No	No	No	36.7	1	Normal	No	No	No	No	No	Awoken									Alive	No	Yes	No				2	1	2
2002	Male	65	3.4	Yes	No	No	Yes		No	No	No	36	1	Depressed	Light	No	No	Yes	No	Awoken									Transfered	No	No	Yes				2	1	2
2002	Female	75	3.9	Yes	Yes	Yes	Yes		No	No	Yes	36.3	1	Depressed	Severe	No	No	No	No	Awoken									Alive	No	Yes	No				2	1	2
2002	Female	69	3	Yes	No	Yes	Yes		No	No	No	37.2	1	Normal	No	No	No	No	No	Awoken									Alive							2	2	2
2002	Female	68	5.5	No	No	Yes	No		No	No	No	37.4	1	Normal	No	No	No	No	No	Awoken									Alive	No	No	Yes				2	1	2
2002	Female	71	5.2	Yes	No	Yes	Yes		No	No	Yes	36.7	2	Depressed	Mild	No	No	No	No	Sleepy									Alive	No	No	Yes				2	1	2
2002	Male	61	9.3	Yes	No	No	No		No	No	No	38.5	1	Normal	No	No	No	Yes	No	Sleepy									Alive	No	Yes	No				2	1	2
2002	Female	86	6.1	Yes	No	No	Yes		No	No	Yes	38.7	2	Normal	No	No	No	No	No	Awoken									Alive	No	Yes	No				2	1	2
2002	Male	34	3.9	Yes	No	No	No		No	No	No	39.1	1	Normal	No	No	No	Yes	No	Awoken									Alive	No	Yes	No				2	1	2
2002	Female	43	3.6	Yes	No	No	No		No	No	No	37.3	2	Normal	No	No	No	No	No	Awoken									Alive	No	Yes	No				2	1	2
2002	Female	49	5.2	No	No	No	No		No	No	No	38.5	1	Normal	No	No	No	No	No	Sleepy									Alive	No	Yes	No				2	1	2
2002	Male	0	2.6	Yes	No	No	No		Yes	No	No	38.5	1	Normal	No	No	No	Yes	No	Awoken									Dead	Yes	No	No				1	1	2	1
2002	Male	13	3.3	Yes	No	No	No		No	No	No	38.7	2	Normal	No	No	No	No	No	Sleepy									Alive	No	Yes	No				2	1	2
2002	Male	12	3	Yes	No	No	No		No	No	No	36.6	2	Normal	No	No	No	No	No	Sleepy									Alive	No	No	Yes				2	1	2
2002	Female	61	5.7	No	No	No	No		No	No	Yes	38.2	1	Normal	No	No	No	No	No	Awoken									Alive	Yes	No	No				1	1	2				1
2002	Male	44		No	No	Yes	No		Yes	No	No	39.7	2	Non aplicable	No	No	No	No	No	Awoken									Alive							2	2	2
2002	Male	71	3.9	Yes	No	No	No		No	No	Yes	37.8	2	Normal	Light	No	No	No	No	Awoken									Alive	No	Yes	No				2	1	2
2002	Male	44	4.8	Yes	Yes	No	No		No	No	No	37.2	2	Normal	No	No	No	No	No	Awoken									Alive	No	Yes	No				2	1	2
2002	Male	44	4.4	Yes	No	No	No		No	No	No	36.5	2	Normal	No	No	No	No	No	Awoken									Alive	No	Yes	No				2	1	2
2002	Male	72	3.2	Yes	Yes	No	No		No	No	Yes	36.7	1	Normal	No	No	No	No	No	Awoken									Alive	No	No	Yes				2	1	2
2002	Female	77	5.3	Yes	Yes	No	No		No	No	No	37.8	1	Normal	No	No	No	No	No	Sleepy									Alive	No	No	Yes				2	1	2
2002	Female	11	3.6	Yes	No	No	No		No	No	No	36.6	2	Normal	No	No	No	No	No	Awoken									Alive	No	Yes	No				2	1	2
2002	Female	36	3.7	Yes	Yes	Yes	No		No	No	No	39.3	2	Normal	No	No	No	Yes	No	Sleepy									Alive	No	Yes	No				2	1	2
2002	Male	87		No	No	No	Yes		No	No	No	39.4	1	Depressed	Mild	No	No	Yes	No	Sleepy									Dead	Yes	No	No				1	1	2				1
2002	Female	15	3.8	No	Yes	No	No		No	No	No	38.9	1	Normal	No	No	No	No	No	Awoken									Alive	No	Yes	No				2	1	2
2002	Female	81	6.4	Yes	No	No	No		No	No	No	35.8	2	Normal	No	No	No	No	No	Awoken									Alive	No	Yes	No				2	1	2
2002	Female	47	3.3	Yes	No	No	Yes		No	No	No	37.2	1	Normal	No	No	No	No	No	Awoken									Alive	No	Yes	No				2	1	2
2002	Female	14	3	Yes	Yes	No	No		No	No	No	36.8	1	Normal	No	No	No	No	No	Awoken									Alive	Yes	No	No				1	1	2					1
2002	Male	5	3	No	No	No	No		Yes	No	Yes	36.8	2	Normal	Light	No	Yes	No	No	Stired									Transfered	No	Yes	No	No	Yes	No	2	1	1
2002	Female	62	4	Yes	No	Yes	Yes		No	No	No	38.2	2	Depressed	Mild	No	No	No	No	Sleepy									Alive	No	Yes	No				2	1	2
2002	Female	51	2.8	Yes	No	No	No		No	No	No	38.5	1	Normal	No	No	No	Yes	No	Awoken									Alive	Yes	No	No				1	1	2										1
2002	Male	87	5.9	Yes	No	Yes	No		No	No	Yes	37.2	2	Normal	No	No	No	No	No	Awoken									Alive	No	Yes	No				2	1	2
2002	Male	82	4.5	Yes	Yes	No	Yes		No	No	No	37.3	1	Normal	No	Yes	No	No	No	Awoken									Alive	No	Yes	No				2	1	2
2002	Female	82	4.1	Yes	Yes	Yes	Yes		No	No	No	37	1	Normal	No	Yes	No	No	No	Awoken									Alive	No	Yes	No				2	1	2
2002	Male	0	2.1	No	No	No	No		No	No	No	-9	2	Normal	No	No	No	No	No	Sleepy									Transfered	No	No	Yes				2	1	2
2002	Female	1	1.4	No	No	No	No		No	No	No	35	2	Normal	No	No	No	No	No	Awoken									Alive	No	Yes	No				2	1	2
2002	Female	6	3.6	No	No	No	No		No	No	No	39.1	2	Tense	No	No	No	Yes	No	Sleepy									Alive	No	Yes	No				2	1	2
2002	Male	12	3.5	Yes	Yes	No	No		No	No	No	36.9	1	Normal	No	No	No	Yes	No	Sleepy									Alive	Yes	No	No				1	1	2	1
2002	Male	74	3	No	No	No	No		No	No	No	36.5	1	Normal	No	No	No	No	No	Awoken									Alive	No	Yes	No				2	1	2
2002	Female	37	3.1	No	No	No	No		No	No	No	36.7	1	Normal	Light	No	No	No	No	Awoken									Alive	No	Yes	No				2	1	2
2002	Female	22	3.4	No	No	No	No		No	No	No	36.6	2	Normal	No	No	No	No	No	Sleepy									Alive	Yes	No	No				1	1	2					1
2002	Male	23	3.8	No	No	No	Yes		Yes	No	Yes	38.1	2	Normal	Light	No	No	No	No	Awoken									Alive	No	Yes	No				2	1	2
2002	Male	22	4.2	Yes	No	No	No		No	No	No	37.9	1	Normal	No	No	No	No	No	Awoken									Alive	No	Yes	No				2	1	2
2002	Male	56	5	Yes	No	No	No		No	No	No	36.6	2	Normal	Light	No	No	No	No	Awoken									Alive							2	2	2
2002	Female	34	4	No	No	No	No		No	No	No	36.7	2	Normal	No	Yes	No	No	No	Awoken									Alive	No	Yes	No				2	1	2
2002	Female	39	3.8	Yes	No	No	No		No	No	No	36.5	2	Normal	No	No	No	No	No	Awoken									Alive	No	Yes	No				2	1	2
2002	Female	67	3.3	Yes	No	No	No		No	No	No	37.5	1	Normal	No	Yes	No	No	No	Awoken									Alive	No	Yes	No				2	1	2
2002	Male	42	3.1	Yes	No	No	No		Yes	No	No	38.3	2	Normal	No	No	No	No	No	Awoken									Alive	No	No	Yes				2	1	2
2002	Male	39	3.6	No	No	No	No		No	No	No	37.6	2	Normal	No	No	No	Yes	No	Awoken									Alive	Yes	No	No				1	1	2
2002	Male	89	3.5	No	No	No	No		No		No	37.9	1	Normal	No	No	No	No	No	Sleepy									Alive	No	Yes	No				2	1	2
2002	Male	0	1.6	No	No	No	No		No	No	No	35.7	1	Normal	No	No	No	No	No	Awoken									Transfered	No	Yes	No				2	1	2
2002	Female	38	4.6	No	No	Yes	No		No	No	No	37.8	2	Normal	Light	No	No	No	No	Awoken									Alive	No	Yes	No				2	1	2
2002	Male	20	4.3	Yes	Yes	No	No		No	No	No	36.9	2	Normal	No	No	No	Yes	No	Awoken									Alive	No	Yes	No				2	1	2
2002	Male	53	4.8	Yes	No	No	No		No	No	No	39.9	1	Normal	No	No	No	No	No	Awoken									Alive	No	Yes	No				2	1	2
2002	Female	88	3.1	Yes	Yes	No	No		No	No	Yes	37.3	1	Normal	No	No	No	Yes	No	Awoken									Alive	No	Yes	No				2	1	2
2002	Male	71	8.2	Yes	No	No	Yes		No	No	No	36	2	Non aplicable	Light	Yes	No	No	No	Awoken									Alive	No	Yes	No				2	1	2
2002	Male	0		Yes	No	No	No		No	No	Yes	36	2	Non aplicable	No	Yes	No	No	No	Awoken									Alive	No	No	Yes				2	1	2
2002	Female	83	3.3	Yes	Yes	No	No		No	No	No	36.5	1	Normal	No	No	No	Yes	No	Awoken									Alive	No	Yes	No				2	1	2
2002	Female	60	4.3	Yes	No	No	Yes		No	No	No	37.7	2	Non aplicable	No	No	No	No	No	Awoken									Alive	No	Yes	No				2	1	2
2002	Female	0		No	No	Yes	Yes		No	No	No	39.9	2	Non aplicable	No	No	No	No	No	Sleepy									Alive	No	Yes	No				2	1	2
2002	Male	54	5.2	No	No	Yes	No		Yes	No	No	38.7	2	Normal	No	Yes	No	No	No	Awoken									Alive	No	Yes	No				2	1	2
2002	Female	62	8.1	Yes	No	No	No		No	No	No	38.5	1	Non aplicable	No	Yes	No	No	No	Awoken									Alive	No	Yes	No				2	1	2
2002	Male	44	4.5	Yes	No	No	No		No	No	No	39.1	2	Normal	No	No	No	No	No	Sleepy									Alive	No	Yes	No				2	1	2
2002	Male	67	3.7	Yes	No	No	No		No	No	Yes	36.7	1	Normal	No	No	No	No	No	Awoken									Alive	No	Yes	No				2	1	2
2002	Male	75	5.2	Yes	No	No	No		No	No	No	37.3	2	Normal	No	No	No	No	No	Awoken									Alive	No	No	Yes				2	1	2
2002	Female	11	3.1	No	No	No	No		No	No	No	37.2	1	Non aplicable	No	No	No	No	No	Awoken									Alive	No	No	Yes				2	1	2
2002	Male	19	3.5	Yes	No	No	No		No	No	No	39.6	1	Normal	No	No	No	No	No	Awoken									Alive	Yes	No	No				1	1	2						1
2002	Female	28	4	Yes	No	No	No		No	Yes	No	38.2	1	Normal	No	No	No	No	No	Awoken									Alive	No	Yes	No	No	Yes	No	2	1	1
2002	Male	21	3.3	Yes	No	No	No		No	No	No	36.6	2	Depressed	No	No	No	No	No	Awoken									Alive	Yes	No	No				1	1	2	1
2002	Male	33	3.3	Yes	No	No	No		No	No	No	37	2	Depressed	Light	Yes	No	No	No	Awoken									Alive	No	Yes	No				2	1	2
2002	Male	47	4.5	Yes	No	No	Yes		No	No	No	39.5	1	Normal	No	No	No	No	No	Awoken									Alive	Yes	No	No				1	1	2				1
2002	Female	31	4.3	Yes	No	No	No		No	No	No	38.4	2	Normal	No	No	No	Yes	No	Sleepy									Alive	No	Yes	No				2	1	2
2002	Male	45	4.5	No	Yes	No	No		No	No	No	36.7	1	Normal	No	No	No	Yes	No	Sleepy									Alive	No	No	Yes				2	1	2
2002	Female	6	3.4	No	No	No	No		No	No	No	36.2	2	Normal	No	No	No	No	No	Sleepy									Alive	No	No	Yes				2	1	2
2002	Male	51	4.9	No	No	No	No		No	No	Yes	36.2	2	Normal	No	No	No	No	No	Awoken									Alive	No	No	Yes				2	1	2
2002	Male	19	3.9	No	Yes	No	No		No	No	No	37.6	2	Normal	No	No	No	No	No	Sleepy									Alive	Yes	No	No				1	1	2					1
2002	Male	83	5.3	Yes	No	No	No		No	No	Yes	36.6	1	Normal	No	Yes	No	No	No	Awoken									Alive	No	Yes	No				2	1	2
2002	Female	67	4.6	Yes	No	No	No		No	No	No	38.3	1	Normal	No	No	No	No	No	Awoken									Alive	No	No	Yes				2	1	2
2002	Male	34	3.2	No	No	No	No		No	No	No	40.4	1	Normal	No	No	No	No	No	Awoken									Alive	No	Yes	No				2	1	2
2002	Female	57	5.3	No	No	No	No		No	No	No	39.4	2	Normal	No	No	No	No	No	Awoken									Left	No	Yes	No				2	1	2
2002	Male	86	4.3	Yes	Yes	No	No		No	No	Yes	37.8	1	Normal	No	No	No	Yes	No	Sleepy									Dead	No	Yes	No				2	1	2
2002	Male	19	2.9	Yes	No	No	No		No	No	No	36.5	1	Normal	No	No	No	No	No	Awoken									Alive	No	Yes	No				2	1	2
2002	Male	70	4.4	Yes	No	No	No		No	No	No	40.04	1	Normal	No	No	No	No	No	Awoken									Alive	No	Yes	No				2	1	2
2002	Male	0		Yes	No	No	Yes		No	No	Yes	39.6	2	Normal	No	No	No	No	No	Awoken									Alive	No	Yes	No				2	1	2
2002	Male	88	5.8	Yes	No	No	No		No	No	No	37.9	1	Normal	No	No	No	Yes	No	Sleepy									Alive	No	Yes	No				2	1	2
2002	Female	58	4.9	No	No	No	No		No	No	No	37.9	1	Normal	No	No	No	No	No	Awoken									Alive	No	Yes	No				2	1	2
2002	Female	75	3	Yes	Yes	No	No		No	No	No	39.9	1	Normal	No	No	No	Yes	No	Sleepy									Alive	No	Yes	No				2	1	2
2002	Male	76	5.7	No	No	No	No		No	No	Yes	37.5	2	Normal	No	No	No	No	No	Sleepy									Alive							2	2	2
2002	Female	68		Yes	Yes	No	No		No	No	No	36.2	1	Normal	No	Yes	No	Yes	No	Sleepy									Alive	No	Yes	No				2	1	2
2002	Female	82	4.8	Yes	Yes	No	No		No	No	No	38.3	1	Normal	No	No	No	Yes	No	Awoken									Alive	No	Yes	No				2	1	2
2002	Female	1	3.4	No	No	No	No		No	No	No	36.8	2	Normal	No	No	No	No	No	Awoken									Alive	No	Yes	No				2	1	2
2002	Female	1	2.2	No	No	No	No		No	No	No	38.7	2	Normal	No	No	No	No	No	Awoken									Alive	No	Yes	No				2	1	2
2002	Male	68	4.6	Yes	Yes	Yes	No		No	No	No	37.5	1	Normal	No	No	No	No	No	Awoken									Alive	No	No	Yes				2	1	2
2002	Male	36	3.7	Yes	No	No	No		No	No	No	38.8	1	Normal	No	No	No	No	No	Awoken									Alive	No	Yes	No				2	1	2
2002	Female	0	2.3	No	No	No	No		No	No	No	36.5	1	Normal	No	No	Yes	No	No	Awoken									Dead	No	Yes	No				2	1	2
2002	Female	68	4.5	Yes	No	No	No		No	No	Yes	39.2	1	Normal	No	No	No	No	No	Awoken									Alive	No	Yes	No				2	1	2
2003	Male	9	3.9	No	No	No	No		No	No	No	37	2	Normal	No	No	No	No	No	Sleepy									Alive	No	Yes	No				2	1	2
2003	Male	14	3.2	No	No	No	No		No	No	No	39.6	2	Normal	No	No	No	No	No	Sleepy									Alive	No	Yes	No				2	1	2
2003	Female	12	3	No	Yes	No	No		No	No	No	37.6	1	Normal	No	No	No	Yes	No	Sleepy									Alive	Yes	No	No				1	1	2	1
2002	Female	9	2.8	Yes	Yes	No	No		No	No	No	40	1	Normal	No	No	No	Yes	No	Awoken									Dead	No	Yes	No				2	1	2
2002	Female	3	2.8	No	No	No	No		No	No	No	36.6	2	Normal	No	No	No	No	No	Sleepy									Alive	No	No	Yes				2	1	2
2003	Female	53	4.9	No	No	No	Yes		No	No	No	37.3	2	Normal	No	No	No	No	No	Awoken									Alive	No	Yes	No				2	1	2
2003	Male	31		Yes	Yes	No	No		No	No	No	36.3	2	Depressed	No	No	No	Yes	No	Sleepy									Dead	No	No	Yes				2	1	2
2003	Female	52	5	Yes	Yes	No	No		No	No	No	37.8	1	Normal	No	No	No	Yes	No	Awoken									Left	No	Yes	No				2	1	2
2003	Female	86		Yes	No	No	No		Yes	No	No	37.2	1	Normal	No	No	No	No	No	Awoken									Left	No	Yes	No				2	1	2
2003	Male	35	2.5	No	No	Yes	No		No	No	No	36.5	1	Depressed	Mild	No	No	No	No	Awoken									Alive	No	Yes	No				2	1	2
2003	Male	88	4.3	Yes	Yes	No	No		No	No	Yes	39.5	1	Normal	No	No	No	No	No	Awoken									Alive	No	No	Yes				2	1	2
2003	Male	65	3.4	Yes	Yes	No	No		No	No	No	39.8	1	Normal	No	No	No	Yes	No	Sleepy									Dead	Yes	No	No				1	1	2								1
2003	Female	38	2.7	No	No	No	No		No	No	No	39	2	Normal	No	No	No	No	No	Awoken									Alive	No	Yes	No				2	1	2
2002	Male	0	4.8	Yes	No	Yes	Yes		No	No	No	36.8	1	Normal	No	No	No	Yes	No	Awoken									Alive	No	Yes	No				2	1	2
2003	Female	88	5.8	Yes	Yes	No	Yes		No	No	No	38.9	1	Normal	No	Yes	No	Yes	No	Awoken									Alive	No	Yes	No				2	1	2
2003	Male	85	3.5	Yes	No	No	No		No	No	No	38.9	2	Normal	No	No	No	No	No	Awoken									Alive	No	No	Yes				2	1	2
2003	Female	74	3.4	Yes	Yes	No	Yes		No	No	No	37.6	1	Normal	No	No	No	No	No	Awoken									Alive	No	Yes	No				2	1	2
2003	Male	60	5.6	Yes	Yes	Yes	No		Yes	No	No	38.3	1	Normal	No	No	No	Yes	No	Awoken									Dead	Yes	No	No	No	Yes	No	1	1	1				1
2003	Male	1	2.2	No	No	No	No		Yes	No	No	36.4	1	Normal	No	No	No	No	No	Awoken									Dead	Yes	No	No				1	1	2		1
2003	Female	59	3.6	Yes	Yes	No	No		No	No	No	39.4	1	Normal	No	No	No	Yes	No	Sleepy									Alive	No	Yes	No				2	1	2
2003	Male	87	5.6	Yes	Yes	Yes	No		No	No	No	36.8	1	Normal	No	No	No	Yes	No	Awoken									Alive	No	Yes	No				2	1	2
2003	Female	82	5.8	Yes	Yes	Yes	No		No	No	No	39.3	1	Normal	No	Yes	No	No	No	Awoken									Alive	No	Yes	No				2	1	2
2003	Male	63	3.3	Yes	Yes	No	No		No	No	Yes	38.1	1	Normal	No	No	No	No	No	Awoken									Alive	No	Yes	No				2	1	2
2002	Male	15	3.5	No	No	No	No		No	No	No	36.7	1	Normal	No	No	No	No	No	Awoken									Alive	No	Yes	No				2	1	2
2003	Female	67	3.7	Yes	No	Yes	Yes		No	No	Yes	37.6	2	Normal	Light	No	No	No	No	Awoken									Alive	No	Yes	No				2	1	2
2002	Female	0		Yes	No	Yes	No		No	No	No	36.8	1	Normal	No	No	No	Yes	No	Awoken									Alive	No	Yes	No				2	1	2
2003	Female	72	4.6	Yes	Yes	No	Yes		No	No	No	36.8	1	Normal	No	No	No	Yes	No	Sleepy									Alive	No	Yes	No				2	1	2
2003	Female	85	6.1	Yes	Yes	No	No		No	No	No	37.1	1	Normal	No	No	No	Yes	No	Awoken									Dead	No	No	Yes				2	1	2
2003	Male	82	6.7	Yes	Yes	No	No		No	No	No	37.6	1	Normal	No	No	No	Yes	No	Awoken									Alive	No	Yes	No				2	1	2
2003	Male	88	4.8	Yes	Yes	No	No		No	No	No	37.2	1	Normal	No	No	No	Yes	No	Awoken									Left	No	No	Yes				2	1	2
2003	Male	1	2.5	No	No	No	No		No	No	No	37.3	1	Normal	No	No	No	No	No	Awoken									Alive							2	2	2
2002	Male	34	3.9	No	No	No	No		No	No	Yes	40.3	2	Normal	No	No	No	No	No	Awoken																2	2	2
2002	Female	25	3.9	Yes	Yes	No	No		No	No	No	36.9	1	Normal	No	No	No	Yes	No	Awoken										No	No	Yes				2	1	2
2002	Male	0		No	No	No	No	No	No	No	No	37.2	2	Non aplicable	No	No	No	No	No	Awoken	Yes	No	No	No	No	No	No	Yes	Alive	No	Yes	No				2	1	2
2002	Male	0		Yes	Yes	No	No	No	No	No	No	39.3	2	Non aplicable	No	No	No	No	No	Awoken	Yes	Yes	Yes	No	Yes	No	No	No	Alive	No	Yes	No				2	1	2
2003	Female	64	3.2	No	No	No	No	Yes	No	No	No	36	1	Depressed	Light	No	No	No	No	Awoken	No								Transfered	No	No	Yes				2	1	2
2003	Female	87	3.7	Yes	Yes	No	Yes	Yes	No	No	No	36.7	1	Normal	No	No	No	Yes	No	Sleepy	Yes				Yes	Yes			Left	No	Yes	No				2	1	2
2003	Male	83	5.1	Yes	Yes	No	Yes	Yes	No	No	No	36.6	1	Normal	No	Yes	No	Yes	No	Sleepy	No								Alive	No	Yes	No				2	1	2
2003	Male	84	4.8	Yes	Yes	No	No	Yes	No	No	No	36.6	1	Normal	No	No	No	Yes	No	Awoken	Yes	No	No	No	Yes	Yes	No	No	Alive	No	Yes	No				2	1	2
2003	Male	0	2.2	No	No	No	No	Yes	No	No	No	34.4	2	Normal	No	No	No	No	No	Awoken	Yes				Yes				Alive	No	Yes	No				2	1	2
2003	Male	70	5	Yes	Yes	No	No	Yes	No	No	No	36.2	1	Normal	No	No	No	Yes	No	Awoken	Yes	No	No	No	No	Yes	No	No		No	No	Yes				2	1	2
2003	Female	33	4	Yes	No	No	No	Yes	No	No	No	36.7	2	Normal	No	No	No	No	No	Awoken	Yes	No	No	No	No	No	No	Yes	Transfered	Yes	No	No				1	1	2							1
2003	Male	21	4	No	No	No	No	Yes	No	No	No	36.7	2	Normal	No	No	No	No	No	Awoken	Yes	No	No	No	Yes	Yes	No	No	Alive	No	Yes	No				2	1	2
2003	Male	31	3.9	Yes	No	No	Yes	Yes	No	No	No	38.6	2	Normal	No	No	No	No	No	Awoken	No								Alive	No	Yes	No				2	1	2
2003	Male	1	1.3	No	No	No	No	Yes	No	No	No	35	2	Normal	No	No	No	No	No	Sleepy	Yes	No	No	No	Yes	Yes	No	No	Alive	No	No	Yes				2	1	2
2003	Female	10	3.7	Yes	No	No	No	No	No	No	No	36.9	1	Normal	No	No	No	No	No	Awoken	Yes	Yes	No	No	Yes	Yes	No	No	Alive	No	No	Yes				2	1	2
2003	Female	18	3.2	Yes	No	No	No	Yes	No	No	No	36.3	2	Normal	No	No	No	No	No	Awoken	Yes	Yes	No	No	No	No	No	No	Alive	No	No	Yes				2	1	2
2003	Female	0	3.2	No	No	No	No	Yes	No	No	No	36.8	2	Normal	Light	No	No	No	No	Awoken	Yes	No	No	No	Yes	Yes	No	No	Alive	No	No	Yes				2	1	2
2003	Female	14	3.1	No	No	No	No	Yes	No	No	No	38	2	Normal	No	No	No	No	No	Awoken	Yes	No	No	No	Yes	Yes	No	No	Alive	No	Yes	No				2	1	2
2003	Male	60	4.8	No	No	No	No	Yes	No	No	Yes	39.5	2	Normal	No	No	No	No	No	Awoken	Yes	No	No	No	Yes	Yes	No	No	Alive	No	No	Yes				2	1	2
2003	Female	9	3.6	Yes	No	No	No	Yes	No	No	No	36.8	1	Normal	No	No	No	No	No	Awoken	Yes	No	No	No	Yes	Yes	No	No	Alive	No	No	Yes				2	1	2
2003	Male	58	4.6	Yes	Yes	No	No	Yes	No	No	No	36.9	1	Normal	No	No	No	Yes	No	Awoken	No								Alive	No	Yes	No				2	1	2
2003	Male	21	4.2	No	No	No	No	Yes	No	No	No	36.7	2	Normal	No	No	No	No	No	Awoken	Yes	Yes	No	No	No	No	No	No	Alive	No	No	Yes				2	1	2
2003	Male	23	3.4	Yes	Yes	No	No	Yes	No	No	No	37.2	2	Normal	No	No	No	Yes	No	Sleepy	Yes	No	No	Yes	Yes	Yes	No	No	Alive	Yes	No	No				1	1	2							1
2003	Male	6	3.1	No	No	No	No	Yes	No	No	No	36.8	1	Normal	No	No	No	No	No	Awoken	Yes	Yes	No	No	No	No	No	No	Alive	No	No	Yes				2	1	2
2003	Male	89	5.7	Yes	Yes	No	No	Yes	No		Others	38	1	Normal	No	Yes	No	Yes	No	Awoken	Yes	Yes	No	Yes	No	No	No	No	Alive	Yes	No	No				1	1	2				1
2003	Male	24	4.5	Yes	No	No	No	Yes	No	No	No	36	2	Normal	No	No	No	No	No	Awoken	Yes	Yes	No	No	No	No	No	No	Alive	No	Yes	No				2	1	2
2003	Female	7	2.5	No	No	No	No	Yes	No	No	No	36.6	2	Normal	No	No	No	No	No	Awoken	Yes	No	No	No	Yes	Yes	No	No	Alive	No	Yes	No				2	1	2
2003	Female	9	3.5	Yes	Yes	No	No	Yes	No	No	No	38.5	1	Normal	No	No	No	Yes	No	Awoken	Yes	No	No	No	Yes	Yes	No	No	Alive	No	Yes	No				2	1	2
2003	Female	0	2.7	No	No	No	No	No	No	No	No	36	2	Normal	No	No	No	No	No	Sleepy	Yes	No	No	No	Yes	Yes	No	No	Alive	No	Yes	No				2	1	2
2003	Male	49	4.9	Yes	No	No	No	Yes	No	No	No	35.4	1	Normal	No	No	No	Yes	No	Awoken	Yes	No	No	No	No	Yes	No	No	Alive	No	Yes	No				2	1	2
2003	Female	6	3.1	No	No	No	No	Yes	No	No	No	36.5	2	Normal	No	No	No	No	No	Sleepy	Yes	No	No	No	Yes	Yes	No	No	Alive	No	Yes	No				2	1	2
2003	Male	10	2.7	Yes	No	No	No	Yes	No	No	Yes	37.4	2	Normal	No	No	Yes	No	No	Awoken	Yes	No	No	No	Yes	Yes	No	No	Alive	No	Yes	No				2	1	2
2003	Female	80	6.7	Yes	Yes	No	No	Yes	No	No	No	36.7	1	Normal	No	No	No	Yes	No	Awoken	Yes	No	No	No	No	Yes	No	No	Alive	No	No	Yes				2	1	2
2003	Male	1	3.1	No	No	No	No	Yes	No	No	No	35	2	Normal	No	No	No	No	No	Sleepy	Yes	No	No	No	Yes	Yes	No	No	Left	No	Yes	No				2	1	2
2003	Male	0	1.7	No	No	No	No	Yes	No	No	No	35	2	Normal	No	Yes	No	No	No	Awoken	Yes	No	No	No	Yes	Yes	No	No	Dead							2	2	2
2003	Female	20	2.8	No	No	No	No	Yes	No	No	No	36.1	2	Normal	No	No	No	No	No	Sleepy	Yes	Yes	No	No	Yes	No	No	No	Alive	No	Yes	No				2	1	2
2003	Female	1	2.5	No	No	No	No	Yes	No	No	No	37	2	Normal	No	No	Yes	No	No	Sleepy	Yes	No	No	No	Yes	Yes	No	No	Alive	No	Yes	No				2	1	2
2003	Female	1	1.7	No	No	No	No	Yes	No	No	No	36.8	2	Normal	No	No	No	Yes	No	Sleepy	Yes	No	No	No	Yes	Yes	No	No	Alive	No	Yes	No				2	1	2
2003	Male	75		Yes	No	Yes	No	Yes	No	No	No	37.2	2	Depressed	Mild	No	No	No	No	Awoken	Yes	No	No	No	Yes	Yes	No	No	Alive	No	Yes	No				2	1	2
2003	Male	0	1.7	No	No	No	No	Yes	No	No	No	35.6	2	Normal	No	No	No	No	No	Awoken	Yes	No	No	No	Yes	Yes	No	No	Alive	No	Yes	No				2	1	2
2003	Female	4	1.7	Yes	No	No	No	Yes	No	No	No	35	2	Normal	No	No	No	No	No	Awoken	Yes	No	No	No	Yes	Yes	No	No	Alive	No	No	Yes				2	1	2
2003	Female	1	1.7	No	No	No	No	Yes	Yes	No	No	38	1	Normal	No	No	No	No	No	Awoken	Yes	Yes	No	No	Yes	No	No	No	Transfered	No	Yes	No				2	1	2
2003	Female	87	4.3	Yes	Yes	No	No	Yes	No	No	No	35.7	1	Normal	No	No	No	Yes	No	Awoken	Yes	Yes	No	No	No	No	No	No	Alive	No	Yes	No				2	1	2
2003	Female	10	2.8	No	No	No	No	Yes	No	No	No	36.8	2	Normal	No	No	No	No	No	Awoken	Yes	Yes	No	No	No	No	No	No	Alive	No	Yes	No				2	1	2
2003	Male	21	2.7	No	No	No	No	Yes	No	No	No	37.3	2	Normal	Light	No	No	No	No	Awoken	Yes	No	No	No	Yes	Yes	No	No	Alive	No	Yes	No				2	1	2
2003	Male	1	1.6	Yes	No	No	No	Yes	No	No	No	35.8	2	Normal	No	No	No	No	No	Awoken	Yes	No	No	No	Yes	Yes	No	No	Alive	No	Yes	No				2	1	2
2003	Male	10	3.6	No	No	No	No	Yes	No	No	No	36	2	Normal	No	No	Yes	No	No	Sleepy	Yes	Yes	No	No	No	No	No	No	Alive	No	Yes	No				2	1	2
2003	Male	8	3.4	No	No	No	No	Yes	No	No	No	36	2	Normal	No	No	No	No	No	Sleepy	Yes	Yes	No	No	No	No	No	No	Alive	No	Yes	No				2	1	2
2003	Female	27	3.8	No	No	No	No	Yes	No	No	No	36.9	2	Normal	No	No	No	No	No	Awoken	No	Yes							Alive	No	No	Yes				2	1	2
2003	Female	30	3.5	Yes	Yes	No	No	Yes	No	No	No	37	1	Normal	No	No	No	No	No	Awoken	Yes	Yes	No	No	Yes	Yes	No	No	Alive	No	Yes	No				2	1	2
2003	Female	14	2.4	Yes	No	No	No	Yes	Yes	No	No	36	2	Normal	No	No	No	No	No	Awoken	Yes	No	No	No	Yes	Yes	No	No	Alive	No	Yes	No				2	1	2
2003	Female	2	1.3	No	No	No	No	Yes	No	No	No	35	2	Normal	Light	No	Yes	No	No	Awoken	Yes	No	No	No	Yes	Yes	No	No	Alive	Yes	No	No				1	1	2						1
2003	Male	47	4.4	Yes	Yes	Yes	No	Yes	No	No	No	36.8	1	Normal	No	No	No	No	No	Awoken	Yes	No	No	Yes	No	No	No	No	Alive	No	Yes	No				2	1	2
2003	Male	8	3.1	No	No	No	No	Yes	No	No	No	39.1	1	Normal	No	No	No	No	No	Awoken	Yes	No	No	No	Yes	Yes	No	No	Alive	No	Yes	No				2	1	2
2003	Male	1	2.1	No	No	No	No	No	Yes	No	No	36	2	Normal	No	Yes	No	No	No	Awoken	Yes	Yes	No	No	Yes	No	No	No	Alive	No	Yes	No	No	Yes	No	2	1	1
2003	Female	23	3.3	Yes	No	No	No	Yes	No	No	No	36.3	2	Normal	No	No	No	No	No	Awoken	No								Alive	No	Yes	No				2	1	2
2003	Female	0	1.5	No	No	No	No	No	No	No	No	35	2	Normal	No	No	No	No	No	Awoken	No								Left	No	No	Yes				2	1	2
2003	Female	0	1.8	No	No	No	No	No	No	No	No	35	2	Normal	No	No	No	No	No	Awoken	No								Left	No	No	Yes				2	1	2
2003	Male	10	3.1	No	No	Yes	No	Yes	No	No	No	37.3	1	Normal	No	No	No	No	No	Awoken	No								Left	No	No	Yes				2	1	2
2003	Male	1	1.8	No	No	No	No	No	No	No	No	35.7	2	Normal	No	No	No	No	No	Sleepy	Yes	No	No	Yes	Yes	No	No	No	Transfered							2	2	2
2003	Male	1	2.7	No	No	No	No	Yes	No	No	No	37.6	2	Normal	No	No	No	Yes	No	Sleepy	Yes	No	No	No	Yes	Yes	No	No	Alive	No	Yes	No				2	1	2
2003	Male	47	6.2	Yes	Yes	No	No	Yes	Yes	No	Yes	36.2	2	Normal	No	No	No	No	No	Awoken	Yes	No	No	Yes	No	No	No	No	Alive	No	Yes	No				2	1	2
2003	Female	70	5.1			Unknown	Unknown	Unknown			Yes	37.3	1	Normal	No	No	No	No	No	Awoken	No								Left	No	No	Yes				2	1	2
2003	Male	82	4.9	No	No	No	No	Yes	No	No	No	36	2	Normal	No	No	No	No	No	Awoken	Yes	No	No	No	No	No	No	No	Left	No	Yes	No				2	1	2
2003	Female	50	5.2	No	No	No	No	Yes	No	No	Yes	37.1	2	Normal	Light	No	No	No	No	Awoken	Yes	Yes	No	No	No	No	No	No	Alive	No	Yes	No				2	1	2
2003	Male	8	3.2	Yes	No	No	No	No	No	No	No	36.1	1	Normal	No	No	Yes	Yes	No	Sleepy	Yes	No	No	No	Yes	Yes	No	No	Transfered	Yes	No	No	No	Yes	No	1	1	1									1
2003	Female	71	9.2	Yes	No	Yes	No	Yes	Yes	No	No	36.7	2	Normal	No	No	No	No	No	Awoken	Yes	No	No	No	No	Yes	No	No	Alive	No	Yes	No				2	1	2
2003	Female	39	4.4	Yes	Yes	No	No	Yes	Yes	No	No	36.9	1	Normal	No	No	No	No	No	Awoken	Yes	No	No	No	No	Yes	No	No	Alive	No	Yes	No				2	1	2
2003	Male	0	1.2	No	No	No	No	Yes	No	No	No	37	2	Normal	No	No	No	No	No	Awoken	Yes	No	No	No	Yes	Yes	No	No	Alive	No	No	Yes				2	1	2
2003	Male	0	1.3	No	No	No	No	Yes	No	No	No	36.5	2	Normal	No	No	No	No	No	Awoken	Yes	No	No	No	Yes	Yes	No	No	Alive	No	Yes	No				2	1	2
2003	Male	14	3.9	No	No	No	No	Yes	No	No	No	37.2	2	Normal	No	No	No	No	No	Awoken	Yes	Yes	No	No	Yes	No	No	No	Alive	No	No	Yes				2	1	2
2003	Male	18	3	Yes	No	No	No	Yes	No	No	No	36.8	2	Normal	No	No	No	No	No	Awoken	Yes	Yes	No	No	Yes	No	No	No	Alive	No	Yes	No				2	1	2
2003	Female	8	1.7	No	No	No	No	Yes	No	No	No	0	2	Normal	No	No	No	No	No	Awoken	No								Alive	No	No	Yes				2	1	2
2003	Male	1	3.5	No	Yes	No	No	Yes	No	No	No	37.9	1	Normal	No	No	No	No	No	Awoken	Yes	Yes	No	No	Yes	No	No	No	Alive	No	No	Yes				2	1	2
2003	Female	8	1.4	No	No	No	No	Yes	No	No	No	35.9	2	Normal	No	No	No	No	No	Awoken	No								Alive	Yes	No	No				1	1	2		1
2003	Male	7	5.8	No	No	No	No	Yes	No	No	No	37.1	2	Normal	No	No	No	No	No	Awoken	Yes	Yes	No	No	Yes	Yes	No	No	Dead	No	No	Yes				2	1	2
2003	Female	15	2.5	No	No	No	No	Yes	Yes	No	No	36.7	2	Normal	No	No	No	No	No	Awoken	Yes	Yes	No	No	No	No	Yes	No	Alive	Yes	No	No				1	1	2					1
2003	Female	7	2.7	No	No	No	No	No	No	No	No	36	2	Normal	No	No	No	No	No	Awoken	Yes	No	No	No	Yes	Yes	No	No	Left	No	Yes	No				2	1	2
2003	Male	1	2.9	No	No	No	No	Yes	No	No	No	37.6	2	Normal	No	No	No	No	No	Awoken	Yes	No	No	No	Yes	Yes	No	No	Alive	No	Yes	No				2	1	2
2003	Male	30	2.5	No	No	No	No	Yes	No	No	No	36.7	2	Normal	No	No	No	No	No	Sleepy	Yes	No	No	No	No	Yes	No	No	Alive	No	Yes	No				2	1	2
2003	Male	18	3.5	No	No	No	No	Yes	No	No	No	37.6	2	Normal	No	No	No	No	No	Sleepy	Yes	No	No	No	Yes	Yes	No	No	Alive	Yes	No	No				1	1	2					1
2003	Male	1	1.5	No	No	No	No	Yes	No	No	No	36.4	2	Normal	No	No	No	No	No	Sleepy	Yes	No	No	No	Yes	Yes	No	No	Alive	Yes	No	No				1	1	2									1
2003	Male	0	3.5	No	No	No	No	Yes	No	No	No	36.9	2	Normal	No	No	No	No	No	Awoken	Yes	No	No	No	Yes	Yes	No	No	Alive	Yes	No	No				1	1	2					1
2003		19	3.4	Yes	No	Yes	No	Yes	No	No	No	37	2	Normal	No	No	No	No	No	Awoken	Yes	Yes	No	No	No	No	No	No	Alive	No	No	Yes				2	1	2
2003	Female	77	4.2	Yes	Yes	No	No	Yes	No	No	No	37.3	1	Normal	No	No	No	Yes	No	Sleepy	Yes	No	No	No	Yes	Yes	No	No	Alive	No	Yes	No				2	1	2
2003	Female	2	3.1	No	No	No	No	No	No	No	No	39.6	2	Tense	Light	No	No	No	No	Sleepy	Yes	Yes	No	No	Yes	No	No	No	Alive	No	Yes	No				2	1	2
2003	Female	29	3.2	No	No	No	No	Yes	No	No	No	38.3	2	Normal	No	No	No	Yes	No	Sleepy	Yes	No	No	No	Yes	Yes	No	No	Alive	No	Yes	No				2	1	2
2003	Male	6	1.4	No	No	No	No	Yes	No	No	No	37.5	2	Normal	No	No	No	No	No	Awoken	Yes	No	No	No	Yes	Yes	No	No	Alive	No	Yes	No				2	1	2
2003	Male	24	4	Yes	No	No	No	Yes	No	No	No	39.2	2	Normal	No	No	No	No	No	Awoken	Yes	No	No	No	Yes	Yes	No	No	Alive	No	Yes	No				2	1	2
2003	Male	7	2.3	No	No	No	No	Yes	Yes	No	No	37.2	2	Normal	No	Yes	Yes	No	No	Awoken	Yes	No	No	No	Yes	Yes	No	No	Alive	No	Yes	No				2	1	2
2003	Female	13	3.2	Yes	No	No	No	Yes	No	No	No	38.1	1	Normal	No	No	No	No	No	Awoken	Yes	No	No	No	Yes	Yes	No	No	Alive	Yes	No	No				1	1	2					1
2003	Male	12	3.7	Yes	No	No	No	Yes	No	No	No	37.2	2	Normal	No	No	No	No	No	Awoken	Yes	Yes	No	No	No	No	No	No	Alive	Yes	No	No				1	1	2					1
2003	Female	0	1.4	No	No	No	No	Yes	No	No	No	35	2	Normal	No	No	No	No	No	Awoken	Yes	No	No	No	Yes	Yes	No	No	Alive	No	Yes	No				2	1	2
2003	Male	15	2.7	Yes	Yes	No	No	Yes	No	No	No	37.6	2	Tense	No	No	No	Yes	No	Sleepy	Yes	No	No	No	Yes	Yes	No	No	Alive	Yes	No	No	No	Yes	No	1	1	1	1
2003	Male	0	3.1	No	Yes	No	No	Yes	No	No	No	35.7	2	Normal	No	No	No	Yes	No	Awoken	No								Alive	Yes	No	No				1	1	2	1
2003	Female	1	1.6	No	No	No	No	Yes	No	No	No	36.2	2	Normal	No	No	No	No	No	Awoken	Yes	No	No	No	Yes	Yes	No	No	Alive	No	Yes	No				2	1	2
2003	Female	18	3.5	No	No	No	No	Yes	No	No	No	36.4	2	Normal	No	No	No	No	No	Awoken	Yes	No	No	No	Yes	No	No	Yes	Alive	Yes	No	No				1	1	2					1
2003	Male	0		Yes	No	Yes	No	Yes	No	No	No	36.9	2	Normal	No	No	No	No	No	Awoken	No								Alive	No	Yes	No				2	1	2
2003	Female	87	5.1	Yes	Yes	No	No	Yes	No	No	Yes	39.2	2	Normal	No	No	No	No	No	Awoken	Yes	Yes	No	No	No	No	No	No	Alive							2	2	2
2003	Female	76	3.3	Yes	Yes	No	No	Yes	No	No	No	35.2	1	Normal	No	No	No	Yes	No	Sleepy	Yes	No	No	No	Yes	Yes	No	No	Alive	No	Yes	No				2	1	2
2003	Female	35	3.5	No	No	No	No	Yes	No	No	No	35.6	2	Normal	No	No	No	Yes	No	Sleepy	Yes	No	No	No	Yes	Yes	No	No	Transfered	Yes	No	No				1	1	2				1		1
2003	Female	24		Yes	Yes	No	No	Yes	No	No	Yes	36.4	2	Non aplicable	No	No	No	No	No	Awoken	Yes	Yes	No	No	No	No	No	No	Alive	No	Yes	No				2	1	2
2003	Female	14	2.8	No	No	No	No	No	Yes	No	No	37	2	Normal	No	No	No	No	No	Awoken	Yes	No	No	Yes	Yes	Yes	Yes	No	Alive	Yes	No	No				1	1	2					1
2003	Female	0	2.6	No	Yes	No	No	Yes	No	No	No	35	1	Normal	No	No	No	Yes	No	Awoken	Yes	No	No	No	Yes	No	No	No	Left	No	Yes	No				2	1	2
2003	Male	22	3	Yes	No	No	No	Yes	No	No	No	36.4	2	Normal	No	No	No	No	No	Awoken	Yes	Yes	No	No	Yes	No	No	No	Alive	No	No	Yes				2	1	2
2003	Male	24	2.8	Yes	Yes	Yes	Yes	Yes	No	No	No	37.1	2	Normal	No	No	No	Yes	No	Sleepy	Yes	Yes	No	No	No	No	No	No	Alive	No	Yes	No				2	1	2
2003	Male	1	2.9	No	No	No	No	Yes	No	No	No	37.4	2	Normal	No	No	No	Yes	No	Sleepy	Yes	No	No	No	Yes	Yes	No	No	Alive	No	Yes	No				2	1	2
2003	Male	37	4	Yes	Yes	No	No	Yes	No	No	No	36.7	2	Normal	No	No	No	No	No	Awoken	Yes	Yes	No	No	No	No	No	No	Alive	No	No	Yes				2	1	2
2003	Female	0	3.7	No	No	No	No	Yes	No	No	No	37.2	2	Normal	No	No	No	No	No	Awoken	Yes	Yes	No	No	Yes	No	No	No	Alive	No	Yes	No				2	1	2
2003	Male	65		Yes	Yes	No	No	Yes	No	No	No	-9	1	Normal	No	No	No	Yes	No	Sleepy	Yes	Yes	No	Yes	Yes	Yes	No	No	Dead	No	Yes	No				2	1	2
2003	Female	16	2.9	No	No	No	No	Yes	No	No	No	37.1	2	Normal	No	No	No	No	No	Awoken	Yes	Yes	No	No	No	No	No	No	Alive	Yes	No	No				1	1	2					1
2003	Male	57	4	No	No	No	No	Yes	No	No	No	36.8	2	Normal	No	No	No	No	No	Awoken	Yes	Yes	No	No	No	No	No	No	Alive	No	Yes	No				2	1	2
2003	Male	65	6.5	Yes	Yes	No	No	Yes	No	No	No	36.6	1	Normal	No	No	No	Yes	No	Sleepy	Yes	No	No	Yes	Yes	No	No	No	Alive	No	Yes	No				2	1	2
2003	Female	50	3.4	No	No	No	No	Yes	No	No	No	37.9	2	Normal	No	No	No	No	No	Awoken	Yes	No	No	No	No	Yes	No	No	Alive	No	Yes	No				2	1	2
2003	Male	50	4	Yes	No	No	No	Yes	No	No	No	36.9	2	Normal	No	No	No	No	No	Awoken	Yes	Yes	No	No	Yes	Yes	No	No	Left	No	No	Yes				2	1	2
2003	Female	14	3.1	No	No	No	No	Yes	No	No	No	37	2	Normal	No	No	No	No	No	Sleepy	Yes	Yes	No	No	Yes	No	No	No	Alive	No	Yes	No				2	1	2
2003	Male	68		No	No	No	No	No	Yes	No	No	35	2	Normal	Light	No	No	No	No	Sleepy	Yes	No	No	No	No	Yes	No	No	Left	No	No	Yes				2	1	2
2003	Male	1	2.9	No	No	No	Yes	Yes	No	No	No	37.3	1	Normal	No	No	No	No	No	Awoken	Yes	No	No	No	Yes	Yes	No	No	Alive	No	No	Yes	No	Yes	No	2	1	1
2003	Female	72	5.2	Yes	Yes	No	No	Yes	No	No	No	36.7	1	Normal	No	No	No	Yes	No	Awoken	Yes	No	No	Yes	Yes	Yes	No	No	Alive	No	Yes	No				2	1	2
2003	Male	12	3.5	No	No	No	No	Yes	No	No	No	37	2	Normal	No	No	No	No	No	Awoken	Yes	No	No	No	Yes	Yes	No	No	Alive	No	Yes	No				2	1	2
2003	Female	11	3.3	Yes	No	Yes	No	Yes	No	No	No	38.4	2	Normal	No	No	No	No	No	Awoken	Yes	Yes	Yes	No	Yes	No	No	No	Alive	No	Yes	No				2	1	2
2003	Female	30	3.8	Yes	No	No	No	Yes	No	No	No	37.2	2	Normal	No	No	No	No	No	Awoken	Yes	Yes	No	No	Yes	No	No	No	Alive	No	Yes	No				2	1	2
2003	Female	11	3.2	No	No	No	No	Yes	No	No	No	36.5	2	Normal	No	No	No	No	No	Sleepy	Yes	Yes	No	No	Yes	No	No	No	Alive	No	Yes	No				2	1	2
2003	Female	11	1.8	No	No	No	No	Yes	No	No	No	36.8	2	Normal	No	No	No	No	No	Sleepy	Yes	Yes	No	No	Yes	No	No	No	Alive	Yes	No	No				1	1	2					1
2003	Male	1	3.3	No	No	No	No	Yes	No	No	No	36.6	2	Normal	No	No	No	No	No	Sleepy	Yes	No	No	No	Yes	Yes	No	No	Alive	No	Yes	No				2	1	2
2003	Female	23	2.1	Yes	No	No	No	Yes	No	No	No	37.9	2	Normal	No	No	No	No	No	Awoken	Yes	No	No	No	Yes	Yes	No	No	Dead	No	No	Yes				2	1	2
2003	Female	5	1.9	Yes	Yes	No	Yes	Yes	Yes	No	No	37.4	2	Normal	No	No	Yes	Yes	No	Awoken	Yes	No	No	No	Yes	Yes	No	No	Dead	No	Yes	No				2	1	2
2003	Female	0		No	Yes	No	No	Yes	No	No	No	35	2	Normal	No	No	No	No	No	Awoken	Yes	No	No	No	Yes	Yes	No	No	Dead	No	Yes	No				2	1	2
2003	Female	1	1.8	No	No	No	No	Yes	No	No	No	36.4	2	Normal	No	No	No	No	No	Sleepy	Yes	No	No	No	Yes	Yes	No	No	Alive	No	Yes	No				2	1	2
2003	Female	10	3	No	No	No	No	Yes	No	No	No	37.7	2	Normal	No	No	No	Yes	No	Sleepy	Yes	Yes	No	No	No	No	No	No	Alive	No	Yes	No				2	1	2
2003	Female	12	3.2	No	Yes	Yes	No	Yes	No	No	No	37.1	1	Normal	No	No	No	Yes	No	Sleepy	Yes	No	No	No	Yes	Yes	No	No	Alive	No	Yes	No				2	1	2
2003	Male	30	4.3	Yes	Yes	No	No	Yes	No	No	No	36.7	1	Normal	No	No	No	Yes	No	Sleepy	Yes	No	No	No	Yes	No	No	No	Alive	No	Yes	No				2	1	2
2003	Female	16	2.5	No	No	No	No	Yes	No	No	No	37	2	Normal	No	No	No	No	No	Awoken	Yes	Yes	No	No	No	No	No	No	Alive	No	Yes	No				2	1	2
2003	Female	65		Yes	No	Yes	No	No	No	No	No	35.1	2	Depressed	Mild	No	No	No	No	Sleepy	Yes	Yes	No	No	No	No	No	No	Dead	No	No	Yes				2	1	2
2003	Female	62	3.7	Yes	Yes	Yes	Yes	Yes	No	No	No	36.7	2	Normal	Mild	No	No	No	No	Sleepy	Yes	Yes	No	No	No	No	No	No	Alive	No	Yes	No				2	1	2
2003	Male	10	3.5	No	No	No	No	Yes	No	No	Yes	36.5	2	Normal	No	No	No	No	No	Sleepy	Yes	No	No	No	Yes	Yes	No	No	Alive	No	Yes	No				2	1	2
2003	Male	9	3.3	No	No	Yes	No	Yes	No	No	No	38.6	2	Normal	No	No	No	No	No	Awoken	Yes	No	No	Yes	Yes	Yes	No	No	Alive	Yes	No	No	No	Yes	No	1	1	1					1
2003	Male	23	4.4	Yes	Yes	No	No	Yes	No	No	No	37	1	Non aplicable	No	No	No	Yes	No	Awoken	Yes	No	No	No	Yes	Yes	No	No	Alive	No	Yes	No				2	1	2
2003	Male	28	3.1	Yes	Yes	No	No	Yes	No	No	No	36.5	2	Normal	No	No	No	Yes	No	Sleepy	No								Dead	No	Yes	No				2	1	2
2003	Male	49	4.7	No	No	No	No	Yes	No	No	No	37.2	2	Normal	No	No	No	No	No	Awoken	No								Transfered							2	2	2
2003	Male	4	2.1	No	No	No	No	Yes	No	No	Yes	36.5	1	Normal	No	No	No	No	No	Sleepy	Yes	No	No	No	Yes	Yes	No	No	Alive							2	2	2
2003	Female	1	2.6	No	No	No	No	Yes	No	No	No	37.5	2	Normal	No	No	No	No	No	Awoken	Yes	No	No	No	Yes	Yes	No	No	Alive	No	Yes	No				2	1	2
2003	Female	0	2.5	No	No	No	No	No	No	No	No	38.5	1	Normal	No	No	No	Yes	No	Sleepy	Yes	No	No	No	Yes	Yes	No	No	Alive	Yes	No	No				1	1	2					1
2003	Female	67	3.1	Yes	Yes	No	No	Yes	No	No	No	37.8	1	Normal	No	No	No	Yes	No	Awoken	Yes	No	No	No	Yes	Yes	No	No	Alive	No	Yes	No				2	1	2
2003	Male	64	3.1	Yes	Yes	No	No	No	No	No	No	37.5	1	Normal	Light	No	No	Yes	No	Awoken	Yes	No	No	Yes	No	No	No	No	Left	No	Yes	No				2	1	2
2003	Male	41	4.6	Yes	Yes	No	Yes	Yes	No	No	No	36.9	1	Normal	No	No	No	Yes	No	Sleepy	Yes	No	No	Yes	Yes	Yes	No	No	Alive	No	Yes	No				2	1	2
2003	Female	86	4.3	No	No	No	No	No	No	No	No	38.7	2	Normal	No	Yes	No	No	No	Awoken	No								Alive	No	Yes	No				2	1	2
2003	Male	0	2	No	No	No	No	Yes	No	No	No	35.8	2	Normal	No	No	No	No	No	Awoken	Yes	No	No	No	Yes	Yes	No	No	Dead	No	No	Yes				2	1	2
2003	Male	42	5.4	No	No	No	Yes	No	No	No	No	37.9	2	Normal	No	No	No	No	No	Awoken	No								Alive	No	Yes	No				2	1	2
2003	Female	11	3	Yes	Yes	No	No	Yes	No	No	No	38.6	2	Normal	No	No	No	No	No	Awoken	Yes	No	No	No	Yes	Yes	No	No	Alive	No	Yes	No				2	1	2
2003	Female	12	2.7	No	No	No	No	Yes	No	No	No	37	2	Normal	No	No	No	No	No	Awoken	Yes	Yes	No	No	Yes	No	No	No	Alive	No	Yes	No				2	1	2
2003	Female	55	4.4	Yes	Yes	No	No	Yes	No	No	No	37	2	Normal	No	No	No	Yes	No	Sleepy	Yes	Yes	No	No	Yes	No	No	No	Alive	No	Yes	No				2	1	2
2003	Female	88	4	Yes	Yes	Yes	No	Yes	Yes	No	No	37.8	1	Normal	No	No	No	No	No	Awoken	Yes	No	No	Yes	No	Yes	No	No	Alive	No	Yes	No				2	1	2
2003	Female	89	4.7	Yes	No	No	No	Yes	No		No	39.5	2	Normal	No	No	No	No	No	Awoken	No								Alive	No	Yes	No				2	1	2
2003	Male	1	2.9	No	Yes	No	No	Yes	No	No	No	37.7	1	Normal	No	No	No	No	No	Awoken	Yes	No	No	No	Yes	Yes	No	No	Alive	No	Yes	No				2	1	2
2003	Female	43	2.5	Yes	No	Yes	Yes	Yes	No	No	No	37.7	2	Normal	Mild	No	No	No	No	Sleepy	Yes	No	Yes	No	No	No	No	No	Alive	No	Yes	No				2	1	2
2003	Female	78	5.4	Yes	No	Yes	No	Yes	No	No	No	38.1	1	Normal	No	No	No	No	No	Awoken	Yes	No	No	No	No	Yes	No	No	Alive	No	Yes	No				2	1	2
2003	Female	87	3.4	Yes	Yes	No	No	Yes	No	No	No	37.5	1	Normal	No	No	No	No	No	Awoken	Yes	Yes	No	No	Yes	No	No	No	Alive	No	Yes	No				2	1	2
2003	Female	2	1.7	No	No	No	No	Yes	Yes	No	No	39	2	Depressed	Light	Yes	No	No	No	Awoken	Yes	No	No	No	Yes	Yes	No	No	Alive	No	Yes	No				2	1	2
2003	Male	26	2.6	No	No	No	No	Yes	No	No	No	37.2	2	Normal	No	No	No	No	No	Awoken	Yes	No	No	No	Yes	Yes	No	No	Alive	No	Yes	No	No	Yes	No	2	1	1
2003	Male	89	5.4	Yes	No	No	No	Yes	No		No	39	2	Normal	No	No	No	No	No	Awoken	No								Alive	No	Yes	No				2	1	2
2003	Female	83	4.4	Yes	No	Yes	Yes	Yes	No	No	No	37.5	1	Depressed	Mild	No	No	No	No	Awoken	Yes	No	No	Yes	No	No	No	No	Alive	No	Yes	No				2	1	2
2003	Male	83	4.8	Yes	Yes	No	Yes	Yes	No	No	No	35.5	1	Normal	No	No	No	Yes	No	Sleepy	Yes	No	No	No	Yes	Yes	No	No	Alive	Yes	No	No				1	1	2				1
2003	Male	74	5.2	Yes	No	No	No	Yes	No	No	No	39.8	1	Normal	No	No	No	No	No	Awoken	No								Alive	No	Yes	No				2	1	2
2003	Male	62	5	No	No	No	No	Yes	No	No	No	40.4	1	Normal	No	No	No	No	No	Awoken	No								Alive	No	Yes	No				2	1	2
2003	Female	10	3.6	No	No	No	No	Yes	No	No	No	37	2	Normal	No	No	No	No	No	Awoken	Yes	Yes	No	No	Yes	No	No	No	Alive	No	Yes	No				2	1	2
2003	Female	34	3.5	No	No	No	No	Yes	No	No	No	37.6	2	Normal	No	No	No	No	No	Awoken	Yes	Yes	No	No	No	No	No	No	Alive	No	Yes	No				2	1	2
2003	Female	82	5.8	No	No	No	Yes	Yes	No	No	No	37.6	2	Normal	No	Yes	No	No	No	Awoken	Yes	Yes	No	No	No	No	No	No	Alive	No	Yes	No				2	1	2
2003	Male	64	4.4	Yes	Yes	No	No	Yes	No	No	No	38.1	1	Normal	No	No	No	Yes	No	Sleepy	Yes	No	No	No	Yes	Yes	No	No	Alive	No	Yes	No				2	1	2
2003	Female	86	5.8	No	No	Yes	No	Yes	No	No	No	39.6	1	Normal	No	No	No	No	No	Awoken	No								Alive	No	Yes	No				2	1	2
2003	Male	78	4.5	Yes	No	No	No	Yes	No	No	No	36.9	1	Normal	No	No	No	No	No	Awoken	Yes	No	No	No	Yes	Yes	No	No	Alive	No	Yes	No				2	1	2
2003	Female	56	3.2	Yes	No	No	No	Yes	No	No	No	36.6	2	Normal	No	No	No	No	No	Sleepy	Yes	No	No	No	No	Yes	No	No	Alive	No	Yes	No				2	1	2
2003	Male	89	6.3	No	No	No	No	Yes	No		No	40.4	1	Normal	No	No	No	No	No	Awoken	Yes	No	No	Yes	No	No	No	No	Alive	No	Yes	No				2	1	2
2003	Male	0	4.8	Yes	Yes	No	No	Yes	No	No	No	37	1	Normal	No	No	No	Yes	No	Awoken	Yes	Yes	No	No	Yes	No	No	No	Alive	No	No	Yes				2	1	2
2003	Female	6	2	No	No	No	No	Yes	No	No	No	39.7	1	Normal	No	No	Yes	No	No	Awoken	Yes	No	No	No	Yes	Yes	No	No	Alive	No	Yes	No				2	1	2
2003	Male	0	2.9	Yes	No	No	No	Yes	No	No	No	37.7	2	Normal	No	No	No	No	No	Sleepy	Yes	Yes	No	No	Yes	No	No	No	Alive	No	No	Yes	No	Yes	No	2	1	1
2003	Female	0	2.5	No	No	No	No	Yes	No	No	No	37	2	Normal	No	No	No	No	No	Awoken	No								Alive	No	Yes	No				2	1	2
2003	Male	77	6.4	Yes	No	No	No	Yes	No	No	No	39.8	1	Normal	No	No	No	No	No	Awoken	No								Alive	No	Yes	No				2	1	2
2003	Male	86	5	Yes	Yes	No	No	Yes	No	No	No	36.7	1	Normal	No	No	No	Yes	No	Awoken	Yes	No	No	No	No	Yes	Yes	No	Alive	No	Yes	No				2	1	2
2003	Male	56	4.4	Yes	Yes	No	No	Yes	No	No	No	36.3	2	Normal	No	No	No	Yes	No	Sleepy	Yes	Yes	No	No	Yes	No	No	No	Transfered	Yes	No	No				1	1	2						1
2003	Male	53	4.2	Yes	Yes	No	No	Yes	No	No	No	38	1	Normal	No	No	Yes	Yes	No	Awoken	Yes	Yes	No	No	Yes	No	No	No	Left	No	Yes	No				2	1	2
2004	Female	17	2.9	No	No	No	No	Yes	No	No	No	36.5	2	Normal	No	No	No	No	No	Awoken	Yes	No	No	No	Yes	Yes	No	No	Alive	No	Yes	No				2	1	2
2004	Female	67	4.6	Yes	No	No	No	Yes	No	No	No	37.5	1	Normal	No	No	No	No	No	Awoken	No								Alive	No	Yes	No				2	1	2
2004	Male	11	3.4	No	No	No	No	Yes	No	No	No	37.1	2	Normal	No	No	No	No	No	Sleepy	Yes	Yes	No	No	Yes	No	No	No	Alive	Yes	No	No				1	1	2					1
2004	Male	13	3.2	No	No	No	No	Yes	No	No	No	37.3	2	Normal	No	No	No	No	No	Awoken	Yes	Yes	No	No	Yes	No	No	No	Left	No	Yes	No				2	1	2
2003	Male	14	3	No	No	Yes	No	Yes	No	No	No	37.09	2	Depressed	Light	No	No	No	No	Awoken	Yes	Yes	No	No	No	No	No	No	Alive	No	Yes	No				2	1	2
2004	Female	53	4.3	Yes	No	No	No	Yes	No	No	No	39.5	1	Normal	No	No	No	No	No	Awoken	Yes	Yes	No	No	No	Yes	No	No	Alive	No	Yes	No				2	1	2
2004	Female	10	2.9	No	No	No	No	Yes	No	No	No	36.8	1	Normal	No	No	No	No	No	Awoken	Yes	Yes	No	No	Yes	No	No	No	Alive	No	Yes	No				2	1	2
2004	Female	89	6.8	Yes	Yes	No	Yes	Yes	No		No	37		Normal	No	No	No	No	Yes	Awoken	Yes	Yes	No	No	Yes	No	No	No	Alive	No	Yes	No				2	1	2
2003	Male	23	3.6	No	No	No	Yes	Yes	No	No	No	38.2	1	Tense	No	No	No	No	No	Awoken	Yes	No	No	No	Yes	Yes	No	No	Alive	No	No	Yes				2	1	2
2004	Female	10	3.7	No	No	No	No	Yes	No	No	No	36.9	2	Normal	No	No	No	No	No	Awoken	Yes	Yes	No	No	Yes	No	No	No	Alive	No	Yes	No				2	1	2
2004	Female	29	3.7	No	No	No	No	Yes	No	No	No	37.7	2	Normal	No	No	No	No	No	Awoken	Yes	Yes	No	No	Yes	No	No	No	Left	No	Yes	No				2	1	2
2004	Male	43	5.2	Yes	Yes	No	No	Yes	No	No	No	36.5	1	Normal	No	No	No	Yes	No	Sleepy	Yes	No	No	No	Yes	Yes	No	No	Alive	No	Yes	No				2	1	2
2004	Female	20	2.6	Yes	No	No	No	Yes	No	No	Yes	37.2	2	Normal	No	No	No	No	No	Sleepy	Yes	Yes	No	No	No	Yes	No	No	Alive	No	Yes	No				2	1	2
2004	Female	21	3.2	Yes	No	No	Yes	Yes	No	No	No	36.9	2	Normal	No	No	No	No	No	Sleepy	Yes	Yes	No	No	No	No	No	No	Alive	No	Yes	No				2	1	2
2004	Female	38	4.2	No	No	No	No	Yes	No	No	No	40	1	Normal	No	No	No	No	No	Awoken	Yes	Yes	No	No	Yes	No	No	No	Alive	No	Yes	No	No	Yes	No	2	1	1
2004	Male	79	5.9	No	Yes	No	No	Yes	No	No	No	36.5	1	Normal	No	No	No	No	No	Awoken	Yes	Yes	No	No	No	No	No	No	Alive	No	Yes	No				2	1	2
2003	Female	0	3.1	No	No	No	No	Yes	No	No	No	36.6	2	Normal	No	No	No	No	No	Stired	No								Alive	No	Yes	No				2	1	2
2004	Female	69	5.3	Yes	Yes	No	No	Yes	No	No	No	37.3	1	Normal	No	No	No	Yes	No	Sleepy	Yes	No	No	No	Yes	Yes	No	No	Alive	No	Yes	No				2	1	2
2004	Male	50	5.6	No	No	No	No	Yes	No	No	No	39.2	1	Normal	No	No	No	No	No	Awoken	Yes	No	No	Yes	No	No	No	No	Alive	No	Yes	No				2	1	2
2004	Male	40	4.5	Yes	Yes	No	Yes	Yes	No	No	No	38.2	1	Normal	No	No	No	Yes	No	Sleepy	Yes	Yes	No	No	Yes	No	No	No	Alive	No	Yes	No				2	1	2
2004	Female	56	4.6	No	No	No	No	Yes	No	No	No	37.1	2	Normal	No	No	No	No	No	Awoken	Yes	No	No	No	Yes	Yes	No	No	Alive	No	Yes	No	No	Yes	No	2	1	1
2004	Female	46	4.8	Yes	No	No	No	Yes	No	No	No	39.5	1	Normal	No	No	No	No	No	Sleepy	Yes	No	No	No	Yes	Yes	No	No	Alive	No	Yes	No				2	1	2
2004	Male	58	4.7	Yes	Yes	Yes	Yes	Yes	Yes	No	Yes	38.5	1	Normal	Light	No	No	No	No	Awoken	Yes	No	No	No	Yes	Yes	No	No	Alive	No	Yes	No				2	1	2
2004	Male	41		Yes	Yes	No	No	Yes	No	No	No	36.9	1	Normal	No	No	No	No	No	Sleepy	Yes	No	No	No	No	Yes	No	No	Alive	No	Yes	No				2	1	2
2003	Male	1	2.2	Yes	Yes	No	No	No	No	No	No	37.2	2	Normal	No	No	No	Yes	No	Sleepy	Yes	No	No	No	Yes	Yes	No	No	Alive	No	Yes	No				2	1	2
2003	Male	2	2.8	No	No	No	No	Yes	No	No	No	37.5	2	Normal	No	No	No	No	No	Sleepy	Yes	No	No	No	Yes	Yes	No	No	Left	No	No	Yes				2	1	2
2004	Male	48	4.8	Yes	Yes	No	No	Yes	Yes	No	No	37.1	2	Normal	No	No	No	No	No	Awoken	Yes	Yes	No	No	No	No	No	No	Alive	No	Yes	No				2	1	2
2004	Female	59	4.6	Yes	Yes	Yes	No	Yes	No	No	No	37.3	1	Normal	No	No	No	Yes	No	Awoken	Yes	Yes	No	No	Yes	Yes	No	No	Alive	No	Yes	No				2	1	2
2004	Female	79	4.5	No	No	Yes	Yes	Yes	No	No	No	39.2	2	Normal	Mild	No	No	No	No	Awoken	Yes	No	No	No	Yes	Yes	Yes	No	Alive	No	Yes	No				2	1	2
2004	Female	89	5.3	Yes	Yes	Yes	Yes	Yes	No		No	35.9	1	Normal	No	No	No	Yes	No	Sleepy	Yes	Yes	No	No	No	Yes	No	No	Alive	No	Yes	No				2	1	2
2004	Male	80	5.3	Yes	Yes	No	No	Yes	No	No	No	38.5	1	Normal	No	No	No	Yes	No	Awoken	Yes	No	No	No	Yes	Yes	No	No	Alive	No	Yes	No				2	1	2
2003	Male	0		Yes	Yes	No	No	Yes	No	No	No	38.3	1	Normal	No	No	No	Yes	No	Awoken	Yes	No	No	Yes	No	No	No	No	Alive	No	Yes	No				2	1	2
2004	Male	79	5.8	Yes	Yes	No	No	Yes	No	No	No	37.6	1	Normal	No	No	No	Yes	No	Awoken	No								Left							2	2	2
2003	Male	2	2.3	No	No	No	No	Yes	No	No	No	37.9	2	Normal	No	No	Yes	No	No	Sleepy	Yes	Yes	No	No	No	No	No	No	Alive	No	Yes	No	No	Yes	No	2	1	1
2003	Female	1	2.3	No	No	No	No	Yes	No	No	No	38	2	Normal	No	No	No	No	No	Awoken	Yes	Yes	No	No	Yes	No	No	No	Dead	No	Yes	No				2	1	2
2003	Male	0	2.8	No	Yes	No	No	No	No	No	No	37.9	1	Normal	Light	No	No	No	No	Awoken	No								Dead	No	Yes	No	No	Yes	No	2	1	1
2003	Female	13	2	No	Yes	No	No	Yes	No	No	No	35	1	Normal	No	No	No	Yes	No	Sleepy	Yes	No	No	No	Yes	Yes	No	No	Alive	Yes	No	No				1	1	2					1
2003	Female	1	2.8	No	No	No	No	Yes	No	No	No	37.7	2	Normal	No	No	No	No	No	Awoken	Yes	No	No	No	Yes	Yes	No	No	Alive	No	Yes	No				2	1	2
2003	Male	41	3.2	Yes	No	No	No	Yes	No	No	No	40.2	1	Normal	No	No	No	Yes	No	Sleepy	Yes	Yes	No	No	Yes	No	No	No	Alive	No	Yes	No				2	1	2
2003	Male	0	2.5	No	Yes	No	No	No	Yes	No	No	35	2	Normal	No	No	No	Yes	No	Sleepy	Yes	No	No	No	Yes	Yes	No	No	Alive	No	Yes	No				2	1	2
2003	Male	0	3.7	Yes	Yes	No	No	Yes	No	No	No	36.8	1	Normal	No	No	No	Yes	No	Sleepy	Yes	No	No	No	Yes	Yes	No	No	Alive							2	2	2
2003	Female	2	3.4	Yes	No	No	No	Yes	No	No	No	37.9	1	Normal	No	No	No	No	No	Awoken	Yes	Yes	No	No	Yes	No	No	No	Alive	Yes	No	No				1	1	2					1
2004	Male	77		No	No	No	No	Yes	No	No	No	37.3	2	Normal	No	No	No	No	No	Awoken	Yes	Yes	No	No	Yes	No	No	No	Alive	No	No	Yes				2	1	2
2004	Male	77		No	No	No	No	Yes	No	No	No	37.6	1	Normal	No	No	No	No	No	Awoken	Yes	Yes	No	No	Yes	No	No	No	Alive	No	Yes	No				2	1	2
2003	Female	15	3.1	No	No	No	No	No	No	No	No	36.2	2	Normal	Light	No	No	No	No	Awoken	Yes	Yes	No	No	No	No	No	No	Left	Yes	No	No				1	1	2		1
2003	Female	0		Yes	No	No	Yes	No	No	No	Yes	37.8	1	Non aplicable	No	Yes	No	No	No	Awoken	Yes	No	No	No	Yes	Yes	No	No	Alive	No	Yes	No				2	1	2
2003	Male	0		Yes	Yes	No	No	No	Yes	No	Yes	39.4	2	Non aplicable	No	Yes	No	No	No	Awoken	Yes	No	No	Yes	No	No	No	No	Dead	No	No	Yes				2	1	2
2003	Male	0		No	No	No	No	No	No	No	No	36.6	2	Non aplicable	No	Yes	No	No	No	Awoken	No								Left							2	2	2
2003	Female	0	2	No	No	No	No	Yes	No	No	No	36	2	Normal	No	No	No	No	No	Awoken	Yes	No	No	No	Yes	Yes	No	No	Alive	No	Yes	No				2	1	2
2003	Female	8	1.4	No	No	No	No	Yes	No	No	No	38.1	2	Normal	No	No	No	No	No	Awoken	Yes	No	No	No	Yes	Yes	No	No	Transfered	No	No	Yes	No	Yes	No	2	1	1
2003	Female	0	2.2	No	No	No	No	Yes	No	No	No	35.6	2	Normal	No	No	No	No	No	Awoken	Yes	No	No	No	Yes	Yes	No	No	Alive	No	Yes	No				2	1	2
2003	Female	0	1.7	No	No	No	No	Yes	No	No	No	35.6	2	Normal	No	No	No	No	No	Sleepy	Yes	No	No	No	Yes	Yes	No	No	Dead	No	Yes	No				2	1	2
2003	Male	6	3.5	No	No	No	No	No	No	No	No	38.5	2	Normal	No	No	Yes	No	No	Awoken	Yes	No	No	No	Yes	Yes	No	No	Alive	No	Yes	No				2	1	2
2003	Male	1	1.5	No	Yes	No	No		No	No	No	35	2	Normal	No	No	No	Yes	No	Sleepy									Dead	No	Yes	No				2	1	2
2003	Female	1	1.8	No	No	No	No		No	No	No	37	2	Normal	No	No	No	No	No	Awoken									Alive	No	Yes	No				2	1	2
2003	Male	0	1.3	No	No	No	No		No	No	No	36.5	1	Normal	No	No	No	No	No	Awoken									Alive	No	Yes	No				2	1	2
2003	Female	8	3.6	Yes	No	Yes	No		No	No	Yes	39	1	Normal	No	No	No	No	No	Awoken									Alive	No	Yes	No				2	1	2
2003	Male	0	1.4	No	No	No	No		Yes	No	No	36	2	Normal	No	No	No	No	No	Awoken									Left	No	Yes	No				2	1	2
2003	Male	0	3.2	No	Yes	No	No		No	No	No	39	1	Normal	No	No	No	Yes	No	Sleepy									Alive	Yes	No	No				1	1	2	1
2003	Male	20	4	Yes	Yes	No	No		No	No	No	39.1	1	Normal	No	No	No	Yes	No	Sleepy									Alive	No	No	Yes				2	1	2
2003	Female	3	1.4	No	No	No	No		No	No	No	36.7	2	Normal	No	No	No	Yes	No	Awoken									Alive	No	No	Yes				2	1	2
2003	Male	3	1.7	No	No	No	No		No	No	No	37	2	Normal	No	No	No	Yes	No	Sleepy									Alive	No	Yes	No				2	1	2
2003	Male	0		Yes	No	Yes	Yes		No	No	No	38.9	1	Normal	No	No	No	No	No	Awoken									Alive	No	Yes	No				2	1	2
2003	Female	10	2.6	Yes	No	No	No		No	No	No	37.7	1	Normal	No	No	No	No	No	Awoken									Alive	No	No	Yes				2	1	2
2003	Male	18	3.6	Yes	No	No	No		No	No	No	36.9	2	Normal	No	No	No	No	No	Awoken									Alive	No	Yes	No				2	1	2
2003	Male	0	3.3	No	No	No	No		No	No	No	38.1	1	Normal	No	No	No	No	No	Awoken									Alive	No	No	Yes				2	1	2
2003	Female	4	2	No	No	No	No		Yes	No	No	37.4	2	Normal	No	No	No	No	No	Awoken									Alive	No	Yes	No				2	1	2
2003	Female	7	3.3	Yes	No	No	No		No	No	No	38.6	1	Normal	No	No	No	No	No	Awoken									Alive	Yes	No	No				1	1	2					1
2003	Male	0	3.5	No	No	No	No		No	No	No	35.5	1	Normal	No	No	No	No	No	Awoken									Alive	No	Yes	No				2	1	2
2003	Female	0	2	No	No	No	No		No	No	No	37.2	2	Normal	No	No	No	No	No	Sleepy									Alive	No	Yes	No				2	1	2
2003	Female	1	2.6	No	No	No	No		No	No	No	37.8	2	Normal	No	No	No	Yes	No	Sleepy									Alive	No	Yes	No				2	1	2
2003	Female	21	2.7	No	No	No	No		No	No	No	37.1	2	Normal	No	No	No	No	No	Sleepy									Alive	No	Yes	No				2	1	2
2003	Male	1	2.8	No	Yes	No	No		No	No	No	37.3	1	Normal	No	No	No	No	No	Awoken									Alive	No	Yes	No				2	1	2
2003	Male	37	4.3	Yes	Yes	No	No		No	No	No	38.6	1	Normal	No	No	No	No	No	Sleepy									Alive	No	Yes	No				2	1	2
2003	Female	12		Yes	No	Yes	Yes		No	No	No	36.7	2	Depressed	No	No	No	No	No	Awoken									Alive							2	2	2
2003	Female	47	2.9	Yes	Yes	No	No		No	No	No	38.5	2	Normal	No	No	No	Yes	No	Sleepy									Alive	No	Yes	No				2	1	2
2003	Female	1	2.2	No	No	No	No		No	No	No	37.7	2	Normal	No	No	No	No	No	Sleepy									Alive	No	Yes	No				2	1	2
2003	Female	59		Yes	Yes	No	No		No	No	Yes	37.1	2	Normal	No	No	No	Yes	No	Sleepy									Left	No	Yes	No				2	1	2
2003	Male	1	3.2	No	No	No	No		No	No	No	35.2	1	Depressed	Mild	No	Yes	No	No	Awoken									Alive	No	Yes	No				2	1	2
2003	Male	0	1.1	No	No	No	No		No	No	No	35.1	1	Normal	No	No	No	No	No	Awoken									Transfered	No	Yes	No				2	1	2
2003	Female	1	1.2	No	No	No	No		Yes	No	No	35.4	2	Normal	No	No	No	No	No	Awoken									Dead	No	Yes	No				2	1	2
2003	Female	1	2.3	No	No	No	No		No	No	No	35	2	Normal	No	No	No	No	No	Sleepy									Dead	No	Yes	No				2	1	2
2003	Female	0	2.8	No	No	No	No		No	No	No	37	2	Normal	No	Yes	No	No	No	Sleepy									Dead							2	2	2
2003	Female	18	4.3	Yes	Yes	No	No		No	No	No	36.7	2	Normal	No	No	No	No	No	Awoken									Left							2	2	2
2003	Female	1	3	No	No	No	No		Yes	No	Yes	38.8	1	Tense	No	No	No	No	No	Stired									Dead	No	Yes	No				2	1	2
2003	Male	19	4.1	Yes	Yes	No	Yes		No	No	No	36.7	1	Normal	No	No	No	Yes	No	Sleepy									Alive	Yes	No	No				1	1	2		1
2003	Male	0	1.9	No	No	No	No		No	No	No	37	2	Normal	No	No	No	No	No	Awoken									Alive	No	Yes	No				2	1	2
2003	Female	0	2.2	No	No	No	No		No	No	No	35.4	1	Normal	No	No	No	No	No	Awoken									Alive	No	Yes	No				2	1	2
2003	Male	2	3.3	No	Yes	No	No		Yes	No	No	37.2	2	Depressed	No	No	No	No	No	Stired									Alive	No	Yes	No	No	Yes	No	2	1	1
2003	Male	15	3.3	Yes	Yes	No	No		No	No	No	37.2	1	Normal	No	No	No	No	No	Sleepy									Alive	No	Yes	No				2	1	2
2003	Male	28	4.5	Yes	Yes	No	Yes		No	No	No	37.6	1	Normal	No	No	No	No	No	Awoken									Alive	No	Yes	No				2	1	2
2003	Female	65	4.6	Yes	Yes	No	No		Yes	No	Yes	37.7	1	Normal	No	No	No	Yes	No	Awoken									Alive	No	Yes	No				2	1	2
2003	Male	0	3.4	Yes	Yes	No	No		No	No	No	37.2	1	Normal	No	No	No	No	No	Awoken									Alive	No	Yes	No				2	1	2
2003	Female	41	3.7	Yes	Yes	Yes	No		No	No	No	37.8	1	Normal	No	No	No	Yes	No	Awoken									Dead	No	Yes	No				2	1	2
2003	Female	63	4.4	Yes	No	No	No		No	No	No	39.6	1	Normal	No	No	No	Yes	No	Awoken									Alive	No	Yes	No				2	1	2
2003	Female	1	1.2	No	No	No	No		No	No	No	35.2	2	Normal	No	No	No	Yes	No	Sleepy									Alive	Yes	No	No				1	1	2
2003	Male	0		Yes	Yes	Yes	No		No	No	Yes	38	1	Normal	Mild	No	No	Yes	No	Awoken									Alive	No	Yes	No				2	1	2
2003	Female	51	4.2	Yes	No	No	Yes		No	No	No	36.7	1	Normal	No	No	No	No	No	Awoken									Alive	No	Yes	No				2	1	2
2003	Female	51	3.2	Yes	Yes	No	Yes		Yes	No	No	38.3	1	Normal	Light	No	No	Yes	No	Awoken									Alive	No	Yes	No				2	1	2
2003	Male	0	1.7	No	No	No	No		No	No	No	38.2	1	Normal	No	No	No	No	No	Stired									Dead	No	Yes	No				2	1	2
2003	Male	10	3.2	No	Yes	No	No		No	No	No	39	1	Normal	No	No	No	No	No	Awoken									Alive	No	No	Yes				2	1	2
2003	Male	24	4	Yes	Yes	No	Yes		No	No	No	38.3	1	Normal	No	No	No	Yes	No	Awoken									Alive	Yes	No	No				1	1	2				1
2003	Male	39	4.5	Yes	Yes	No	No		No	No	No	38.3	1	Normal	No	No	No	Yes	No	Awoken									Alive	No	Yes	No				2	1	2
2003	Female	19	3.9	Yes	Yes	Yes	Yes		No	No	No	37.3	1	Normal	No	No	No	No	No	Awoken									Alive	No	Yes	No				2	1	2
2003	Male	53	3.4	No	No	No	Yes		Yes	No	Yes	39.2	2	Normal	No	No	No	Yes	No	Awoken									Alive	No	Yes	No				2	1	2
2003	Male	67	4.5	Yes	Yes	No	No		No	No	No	38.8	1	Normal	No	Yes	No	Yes	No	Awoken									Alive	Yes	No	No				1	1	2				1
2003	Male	33	4.1	Yes	Yes	No	Yes		No	No	Yes	40	1	Normal	No	No	No	Yes	No	Awoken									Alive	Yes	No	No				1	1	2				1
2003	Male	8	3.1	Yes	Yes	No	No		No	No	No	36.7	1	Normal	No	No	No	Yes	No	Sleepy									Dead	No	Yes	No				2	1	2
2003	Female	16	3.3	No	No	No	No		No	No	No	36.7	2	Normal	No	No	No	No	No	Awoken									Alive	Yes	No	No				1	1	2		1
2003	Female	34	3	Yes	Yes	No	Yes		No	No	No	37.5	1	Normal	No	No	No	Yes	No	Awoken									Left	No	Yes	No				2	1	2
2003	Male	42	4	Yes	Yes	No	Yes		No	No	No	38.4	1	Normal	No	No	No	Yes	No	Awoken									Alive	No	Yes	No				2	1	2
2003	Male	22	2.1	No	No	No	No		No	No	No	37	1	Normal	No	No	No	No	No	Awoken									Alive	No	No	Yes				2	1	2
2003	Female	1	1.5	No	No	No	No		No	No	No	35.6	2	Normal	No	No	No	Yes	No	Sleepy									Alive	No	No	Yes				2	1	2
2003	Male	75	6.3	Yes	Yes	No	No		Yes	No	Yes	38.5	1	Normal	No	No	No	Yes	No										Transfered	No	Yes	No				2	1	2
2003	Female	8	3.5	No	No	No	No		No	No	No	37.2	1	Normal	Light	No	No	No	No	Awoken									Alive	Yes	No	No				1	1	2										1
2003	Male	16	4	Yes	Yes	Yes	No		No	No	No	37.4	1	Normal	No	No	No	Yes	No	Awoken									Alive	Yes	No	No				1	1	2						1
2003	Male	47	3.7	Yes	Yes	Yes	No		No	No	Yes	37.6	1	Normal	No	No	No	Yes	No	Awoken									Alive	No	Yes	No				2	1	2
2003	Female	11	2.4	Yes	No	No	No		No	No	No	36.9	1	Normal	No	No	No	No	No	Awoken									Alive	Yes	No	No				1	1	2					1
2003	Female	64	5.5	Yes	Yes	No	Yes		Yes	No	No	35.6	1	Normal	No	No	No	Yes	No	Awoken									Alive	No	Yes	No				2	1	2
2003	Male	43	3.9	Yes	Yes	Yes	Yes		No	No	No	37.6	2	Normal	No	No	No	Yes	No	Sleepy									Alive	No	Yes	No				2	1	2
2003	Male	13	3.6	Yes	Yes	No	No		No	No	No	38.7	1	Normal	No	No	No	Yes	No	Awoken									Alive	No	No	Yes				2	1	2
2003	Male	0	3.3	No	Yes	No	No		No	No	No	35	1	Normal	No	Yes	No	Yes	No	Awoken									Alive	No	Yes	No				2	1	2
2003	Female	23	2.5	Yes	Yes	No	Yes		No	No	No	36.9	2	Normal	No	No	No	Yes	No	Sleepy									Alive	No	Yes	No				2	1	2
2003	Female	73	4.6	Yes	No	Yes	No		No	No	No	36	1	Normal	No	No	No	No	No	Awoken									Alive	No	Yes	No				2	1	2
2003	Female	43		No	No	No	Yes		Yes	No	Yes	38.4	2	Normal	No	No	No	No	No	Awoken									Alive							2	2	2
2003	Female	74	3.1	Yes	Yes	Yes	Yes		No	No	No	36	2	Depressed	Mild	No	No	Yes	No	Awoken									Dead	No	Yes	No				2	1	2
2003	Female	88	5.7	No	No	No	No		No	No	No	37.3	2	Normal	No	No	No	No	No	Awoken									Alive	No	No	Yes				2	1	2
2003	Female	80	4.8	Yes	Yes	No	No		No	No	Yes	37.2	2	Normal	No	Yes	No	Yes	No	Awoken									Alive	No	Yes	No				2	1	2
2003	Female	16	2.5	Yes	Yes	No	No		No	No	No	37.5	1	Normal	No	No	No	No	No	Awoken									Alive	No	No	Yes				2	1	2
2003	Female	6	1.8	Yes	No	No	No		No	No	No	37.1	2	Normal	No	No	No	No	No	Awoken									Transfered	No	Yes	No				2	1	2
2003	Female	7		No	No	No	No		No	No	No	38.7	2	Normal	No	No	No	Yes	No	Sleepy									Alive	Yes	No	No				1	1	2					1
2003	Female	8	2.9	Yes	No	No	No		No	No	No	36.4	1	Normal	No	No	No	No	No	Awoken									Alive	No	No	Yes				2	1	2
2003	Male	58	6	Yes	Yes	No	Yes		No	No	Yes	36.6	2	Normal	No	No	No	Yes	No	Awoken									Alive	No	No	Yes				2	1	2
2003	Male	41	4.4	Yes	No	Yes	Yes		No	No	No	37.6	1	Normal	No	No	No	No	No	Awoken									Alive	No	Yes	No				2	1	2
2003	Male	21	3.4	No	No	No	No		No	No	No	37	2	Normal	No	No	No	No	No	Sleepy									Alive							2	2	2
2003	Female	19	3.2	Yes	Yes	No	No		Yes	No	Yes	36.8	1	Normal	No	No	No	Yes	No	Awoken									Alive	No	Yes	No				2	1	2
2003	Male	16	3.5	Yes	No	No	No		No	No	Yes	37.3	1	Normal	Light	No	No	No	No	Sleepy									Alive	No	Yes	No				2	1	2
2003	Male	3	1.5	No	No	No	No		No	No	No	37	2	Normal	No	No	No	No	No	Sleepy									Alive	No	No	Yes				2	1	2
2003	Male	1	1.3	No	No	No	No		No	No	No	37.2	1	Normal	No	No	No	No	No	Awoken									Alive							2	2	2
2003	Male	70	5.3	Yes	Yes	No	No		No	No	No	37.4	1	Normal	No	Yes	Yes	Yes	No	Sleepy									Alive	No	Yes	No				2	1	2
2003	Female	18		Yes	No	No	Yes		No	No	No	37.9	2	Non aplicable	No	No	No	No	No	Awoken									Alive							2	2	2
2003	Female	45		Yes	No	No	No		No	No	Yes	35	2	Normal	No	No	No	Yes	No	Sleepy									Alive	No	Yes	No				2	1	2
2003	Female	35		Yes	No	No	No		No	No	Yes	38	1	Normal	Light	Yes	No	No	No	Awoken									Alive	No	No	Yes				2	1	2
2003	Female	8	3.5	No	No	No	No		No	No	No	37	1	Normal	No	No	No	No	No	Awoken									Alive	No	Yes	No				2	1	2
2003	Female	68	5.1	Yes	No	No	Yes		No	No	No	38.5	1	Normal	No	No	No	Yes	No	Awoken									Alive	No	Yes	No				2	1	2
2003	Male	70	4.4	Yes	Yes	No	No		No	No	No	38	1	Normal	No	Yes	No	No	No	Awoken									Alive	No	No	Yes				2	1	2
2003	Male	48	4.2	Yes	No	No	No		No	No	No	36.7	2	Normal	No	No	No	No	No	Awoken									Alive	No	Yes	No				2	1	2
2003	Female	4	1.6	No	No	No	No		No	No	No	35	1	Normal	No	No	No	No	No	Awoken									Alive	No	Yes	No				2	1	2
2003	Female	9	3.4	No	No	No	No		No	No	No	38.2	1	Normal	No	No	No	No	No	Awoken									Alive	No	Yes	No				2	1	2
2003	Female	12	3.2	Yes	No	No	No		No	No	No	37	1	Normal	No	No	No	No	No	Sleepy									Alive	No	Yes	No				2	1	2
2003	Male	8	2.6	No	No	No	No		No	No	No	36.7	1	Normal	No	No	No	No	No	Awoken									Alive	No	Yes	No	No	Yes	No	2	1	1
2003	Male	75	6.1	Yes	Yes	Yes	No		No	No	No	38.2	1	Normal	No	No	No	Yes	No	Awoken									Alive	No	Yes	No				2	1	2
2003	Female	89		Yes	Yes	No	No		No		Yes	35	1	Normal	No	No	No	Yes	No	Awoken									Alive	No	Yes	No				2	1	2
2003	Male	47	5.1	Yes	Yes	No	Yes		No	No	No	36.5	1	Normal	No	No	No	Yes	No	Sleepy									Alive	No	Yes	No				2	1	2
2003	Male	26	3.8	Yes	No	No	No		No	No	No	39	2	Non aplicable	No	No	No	No	No	Awoken									Alive	No	Yes	No				2	1	2
2003	Female	49	4.1	Yes	No	Yes	No		No	No	No	37.2	1	Depressed	Mild	No	No	No	No	Awoken									Alive	No	No	Yes				2	1	2
2003	Female	7	3.1	No	Yes	No	No		No	No	No	37.2	1	Normal	No	No	No	Yes	No	Sleepy									Alive	No	Yes	No				2	1	2
2003	Male	23	3.7	Yes	Yes	No	Yes		No	No	No	38	2	Normal	No	No	No	Yes	No	Sleepy									Alive	No	Yes	No	No	Yes	No	2	1	1
2003	Male	27	4	Yes	No	No	No		No	No	No	36.6	1	Normal	No	No	No	No	No	Awoken									Alive	No	Yes	No				2	1	2
2003	Female	70	5.2	Yes	No	Yes	Yes		No	No	Yes	37.2	1	Normal	No	No	No	Yes	No	Awoken									Alive	No	Yes	No				2	1	2
2003	Male	45	3	No	No	No	No		No	No	No	35.7	2	Normal	No	No	No	No	No	Sleepy									Alive	No	Yes	No				2	1	2
2003	Female	3	2.7	No	No	No	No		Yes	No	No	35.2	1	Normal	No	No	No	No	No	Awoken									Alive	Yes	No	No	No	Yes	No	1	1	1		1
2003	Male	4	2.9	No		No	No		No	No	No	36.2	2	Normal	No	No	Yes	No	No	Awoken									Alive	No	No	Yes				2	1	2
2003	Female	43	3.9	Yes	No	No	No		No	No	Others	37.9	2	Normal	No	No	No	No	No	Awoken									Alive	Yes	No	No				1	1	2
2003	Female	62	3.7	No	No	Yes	No		No	No	No	39.6	1	Normal	No	No	No	No	No	Sleepy									Alive	No	Yes	No				2	1	2
2003	Female	61	5	No	No	No	No		No	No	No	36.9	1	Normal	No	Yes	No	No	No	Awoken									Alive	No	Yes	No				2	1	2
2003	Female	24	3.5	Yes	Yes	No	No		No	No	No	36.5	1	Normal	No	No	Yes	Yes	No	Awoken									Left	No	Yes	No				2	1	2
2003	Female	1	2	No	No	No	No		Yes	No	No	35.8	1	Normal	No	No	No	No	No	Awoken									Alive	No	Yes	No				2	1	2
2003	Female	86	4.7	No	No	No	No		No	No	No	36.7	2	Normal	No	No	No	No	No	Awoken									Alive	No	No	Yes				2	1	2
2003	Female	2	3.1	No	No	No	No		Yes	No	No	37.1	2	Tense	No	No	No	No	No	Sleepy									Alive	No	Yes	No				2	1	2
2003	Male	82	6.4	Yes	Yes	No	No		No	No	No	38.1	2	Normal	No	Yes	No	Yes	No	Awoken									Alive	No	Yes	No				2	1	2
2003	Female	70	3.9	Yes	Yes	No	No		No	No	Yes	39.8	2	Normal	No	No	No	Yes	No	Sleepy									Alive	Yes	No	No				1	1	2				1
2003	Female	0		No	No	No	No		No	No	No	38.9	2	Non aplicable	No	No	No	No	No	Awoken									Alive	No	Yes	No				2	1	2
2003	Female	13	2.1	No	No	No	No		No	No	No	36.7	2	Normal	No	No	No	Yes	No	Sleepy									Alive	No	Yes	No				2	1	2
2003	Male	80		Yes	No	No	No		No	No	No	37.8	1	Normal	No	No	No	No	No	Awoken									Alive	No	No	Yes				2	1	2
2003	Female	4	1.8	No	No	No	No		No	No	No	37	1	Non aplicable	No	No	No	No	No	Awoken									Alive	No	No	Yes				2	1	2
2003	Female	14	3.2	Yes	No	Yes	Yes		No	No	No	36.2	2	Normal	Mild	No	No	No	No	Sleepy									Alive	Yes	No	No				1	1	2
2003	Female	2	2.5	No	No	No	No		Yes	Yes	No	36.9		Normal	Mild	No	Yes	No	No	Awoken									Alive	No	No	Yes				2	1	2
2003	Male	2	1.5	No	No	No	No		No	No	Yes	36	1	Normal	No	No	No	No	No	Awoken									Left	No	No	Yes				2	1	2
2003	Female	12	2.8	Yes	Yes	No	No		No	No	No	38.07	2	Normal	No	No	No	Yes	No	Sleepy									Alive	No	Yes	No	No	No	Yes	2	1	1
2003	Male	0	2.9	No	Yes	No	No		No	No	No	38.5	1	Normal	No	No	No	Yes	No	Sleepy									Alive	No	Yes	No				2	1	2
2003	Male	23	4.3	Yes	No	No	No		No	No	No	36.8	2	Normal	No	No	No	Yes	No	Awoken									Alive	No	Yes	No				2	1	2
2003	Male	64	6.1	Yes	Yes	No	No		No	No	No	37	1	Normal	No	No	No	No	No	Awoken									Alive	No	No	Yes				2	1	2
2003	Female	0	2.7	No	No	No	No		No	No	No	35	1	Normal	No	No	No	No	No	Awoken									Dead							2	2	2
2003	Female	10	3.5	No	No	No	No		No	No	No	36.5	2	Normal	No	No	No	No	No	Awoken									Alive	No	Yes	No				2	1	2
2003	Male	39	2.8	Yes	No	No	Yes		No	No	Yes	36.7	2	Depressed	No	No	No	No	No	Awoken									Left	No	No	Yes				2	1	2
2003	Male	0	1.3	No	No	No	No		No	No	No	35	2	Normal	No	No	No	No	No	Sleepy									Left	No	Yes	No				2	1	2
2003	Male	26	4.1	Yes	No	No	No		No	No	Yes	37.1	1	Normal	No	No	No	No	No	Awoken									Alive	No	Yes	No				2	1	2
2004	Female	13	4	No	No	No	No	Yes	No	No	No	37	2	Normal	No	No	No	No	No	Awoken	Yes	Yes	No	No	Yes	No	No	No	Alive	No	Yes	No				2	1	2
2004	Male	0	2.9	No	Yes	No	No	Yes	No	No	No	38	1	Normal	No	No	No	Yes	No	Stired	Yes	No	No	No	Yes	Yes	No	No	Alive	No	Yes	No				2	1	2
2004	Female	43	3.5	Yes	No	No	No	Yes	No	No	No	37	1	Normal	No	No	No	No	No	Awoken	Yes	No	No	No	Yes	Yes	No	No	Alive	No	Yes	No				2	1	2
2004	Female	86	4.7	Yes	Yes	Yes	No	Yes	No	No	No	36.3	1	Normal	No	No	No	No	No	Awoken	Yes	No	No	No	Yes	Yes	No	No	Alive	No	Yes	No				2	1	2
2004	Female	14	3.1	Yes	No	No	No	Yes	No	No	No	38.1	2	Normal	No	No	No	No	No	Awoken	Yes	Yes	No	No	No	No	No	No	Left	No	Yes	No				2	1	2
2004	Male	50	4.6	Yes	Yes	No	No	Yes	No	No	No	37.2	1	Normal	No	No	No	Yes	No	Sleepy	Yes	No	No	No	Yes	No	No	No	Dead	No	Yes	No				2	1	2
2004	Male	75	4.6	Yes	Yes	Yes	No	Yes	No	No	No	39	1	Normal	No	No	No	Yes	No	Sleepy	Yes	No	No	Yes	No	No	No	No	Alive	No	Yes	No				2	1	2
2004	Female	0	1.7	No	Yes	No	No	Yes	Yes	No	No	35.9	1	Normal	No	No	No	No	No	Awoken	Yes	No	No	No	Yes	Yes	No	No	Left	No	Yes	No				2	1	2
2004	Female	17	3.8	No	No	No	No	Yes	No	No	No	36.8	2	Normal	No	No	No	No	No	Awoken	Yes	Yes	No	No	No	No	No	No	Alive	No	Yes	No				2	1	2
2004	Female	35	4.3	No	No	Yes	No	Yes	No	No	No	38.9	1	Non aplicable	No	No	No	No	No	Awoken	Yes	Yes	No	No	Yes	No	No	No	Alive	Yes	No	No				1	1	2						1
2004	Female	44	3.9	Yes	No	No	No	Yes	No	No	No	39.7	1	Normal	No	No	No	No	No	Awoken	Yes	No	No	No	No	Yes	No	No	Alive	No	No	Yes				2	1	2
2004	Female	5	2	No	No	No	No	Yes	Yes	Yes	Yes	38.9	2	Normal	No	No	Yes	No	No	Sleepy	Yes	No	No	No	Yes	Yes	No	No	Dead	Yes	No	No				1	1	2
2004	Male	0		Yes	No	No	No	No	No	No	No	39.3	2	Non aplicable	No	No	No	No	No	Sleepy	Yes	No	No	No	No	No	No	No	Alive	No	Yes	No	No	Yes	No	2	1	1
2004	Female	15	3	Yes	No	No	Yes	Yes	No	No	Yes	37	2	Normal	No	No	No	No	No	Awoken	Yes	No	No	No	Yes	Yes	No	No	Alive	Yes	No	No				1	1	2
2004	Female	12	3.6	No	No	No	No	Yes	No	No	No	37	2	Normal	No	No	No	No	No	Awoken	Yes	Yes	No	No	No	No	No	No	Alive	Yes	No	No				1	1	2					1
2004	Male	50	5	Yes	Yes	No	No	Yes	No	No	No	37.2	1	Normal	No	No	No	Yes	No	Awoken	Yes	No	No	No	Yes	Yes	No	No	Alive	No	Yes	No				2	1	2
2004	Male	1	3	No	No	No	No	Yes	No	No	No	38.7	2	Normal	Light	No	No	No	No	Awoken	Yes	No	No	No	Yes	Yes	No	No	Left	No	Yes	No				2	1	2
2004	Male	1	2.9	No	No	No	No	Yes	Yes	No	No	37	2	Normal	No	No	No	No	No	Awoken	Yes	No	No	No	Yes	Yes	No	No	Alive	No	No	Yes	No	Yes	No	2	1	1
2004	Male	76	5.3	Yes	Yes	No	Yes	Yes	No	No	No	38.8	1	Normal	No	Yes	No	Yes	No	Awoken	Yes	Yes	No	No	No	No	No	No	Alive	No	Yes	No				2	1	2
2004	Male	37		Yes	Yes	No	No	No	No	No	No	40.2	2	Non aplicable	No	No	No	No	No	Awoken	Yes	No	No	Yes	No	No	No	No	Alive	No	Yes	No				2	1	2
2004	Male	54	5	Yes	Yes	No	No	Yes	No	No	No	38.6	1	Normal	No	No	No	Yes	No	Awoken	Yes	No	No	No	Yes	Yes	No	No	Alive	No	Yes	No				2	1	2
2004	Male	59	5.1	Yes	Yes	No	Yes	Yes	No	No	Yes	36.6	2	Normal	No	No	No	Yes	No	Sleepy	Yes	Yes	No	No	No	Yes	No	No	Alive	No	Yes	No				2	1	2
2004	Male	19	3.4	Yes	No	No	No	Yes	No	No	No	38	1	Normal	No	No	No	No	No	Awoken	Yes	Yes	No	No	Yes	No	No	No	Alive	No	Yes	No	No	Yes	No	2	1	1
2004	Female	32	4.2	Yes	No	Yes	Yes	Yes	No	No	No	38	1	Normal	Light	No	No	No	No	Awoken	Yes	No	No	No	Yes	Yes	No	No	Alive	No	Yes	No				2	1	2
2004	Female	1	2.8	Yes	No	No	No	Yes	No	No	No	37.5	2	Normal	No	No	No	No	No	Sleepy	Yes	No	No	No	Yes	Yes	No	No	Alive	No	Yes	No	No	Yes	No	2	1	1
2004	Female	18	3.4	No	No	No	No	Yes	No	No	No	37	2	Normal	No	No	No	No	No	Sleepy	Yes	Yes	No	No	Yes	No	No	No	Alive	Yes	No	No				1	1	2					1
2004	Male	11	2.6	No	No	No	No	Yes	No	No	No	38	1	Normal	No	No	No	No	No	Awoken	Yes	No	No	No	Yes	Yes	No	No	Alive	No	No	Yes	No	Yes	No	2	1	1
2004	Female	46	4.3	Yes	No	No	No	Yes	No	No	No	37.2	2	Normal	No	No	No	No	No	Sleepy	Yes	No	No	No	Yes	Yes	No	No	Alive	No	Yes	No				2	1	2
2004	Female	1	3.4	No	No	No	No	Yes	No	No	No	38.5	2	Normal	No	No	No	No	No	Sleepy	Yes	Yes	No	No	Yes	No	No	No	Alive	No	Yes	No	No	Yes	No	2	1	1
2004	Female	1	3	No	No	No	No	No	No	No	No	36.6	2	Normal	No	No	No	No	No	Sleepy	Yes	Yes	No	No	No	No	No	No	Alive	No	Yes	No	No	Yes	No	2	1	1
2004	Male	1	2.3	No		No	No	Yes	No	No	No	38	2	Normal	Light	No	Yes	No	No	Awoken	Yes	Yes	No	No	Yes	No	No	No	Alive	No	Yes	No				2	1	2
2004	Male	9	2.7	No	No	No	No	Yes	No	No	No	37.2	1	Normal	No	No	No	No	No	Sleepy	Yes	Yes	No	No	Yes	No	No	No	Alive	Yes	No	No				1	1	2					1
2004	Male	1	1.9	No	No	No	No	Yes	No	No	No	36.8	1	Normal	No	No	No	No	No	Awoken	No								Alive	No	Yes	No				2	1	2
2004	Male	15	2.1	No	No	No	Yes	Yes	No	No	No	38	2	Normal	No	No	No	No	No	Sleepy	Yes	No	No	No	Yes	Yes	No	No	Alive	No	Yes	No				2	1	2
2004	Female	42	3.3	Yes	Yes	No	No	Yes	No	No	No	36.8	1	Normal	No	No	No	Yes	No	Sleepy	Yes	No	No	No	Yes	Yes	No	No	Alive	No	Yes	No				2	1	2
2004	Male	16	3.9	Yes	No	Yes	No	Yes	No	No	No	38.9	2	Normal	No	No	No	No	No	Awoken	Yes	No	No	No	Yes	Yes	No	No	Alive	No	Yes	No	No	Yes	No	2	1	1
2004	Male	0	4	No	Yes	No	No	Yes	No	No	No	36	1	Normal	Light	No	No	Yes	No	Awoken	Yes	No	No	No	Yes	Yes	No	No	Alive	No	Yes	No				2	1	2
2004	Female	18	3.8	Yes	No	No	No	Yes	No	No	No	39.6	2	Normal	No	No	No	No	No	Awoken	Yes	Yes	No	No	No	No	No	No	Alive	No	Yes	No				2	1	2
2004	Male	17	3.7	Yes	Yes	No	No	Yes	No	No	No	37.3	1	Normal	No	No	No	Yes	No	Awoken	Yes	No	No	No	Yes	Yes	No	No	Left	No	Yes	No				2	1	2
2004	Female	15	2.4	Yes	No	No	No	Yes	No	No	No	38.2	2	Normal	No	No	No	No	No	Sleepy	Yes	Yes	No	No	Yes	No	No	No	Alive	No	Yes	No	No	Yes	No	2	1	1
2004	Female	60	6.6	Yes	Yes	No	No	Yes	No	No	No	36.2	2	Normal	No	No	No	No	No	Awoken	Yes	No	No	No	Yes	Yes	No	No	Alive	No	Yes	No				2	1	2
2004	Female	7	2.4	No	No	No	No	Yes	No	No	No	36.7	2	Normal	No	No	No	No	No	Awoken	Yes	Yes	No	No	Yes	No	No	No	Alive	No	Yes	No				2	1	2
2004	Female	31		Yes	No	No	No	Yes	No	No	Others	39.3	1	Normal	No	No	No	Yes	No	Awoken	Yes	Yes	No	No	Yes	No	No	No	Alive	No	Yes	No				2	1	2
2004	Female	44	2.9	Yes	No	No	No	Yes	No	No	No	37	2	Normal	No	No	No	No	No	Awoken	Yes	No	No	No	Yes	Yes	No	No	Left	No	Yes	No				2	1	2
2004	Female	77	5.3	Yes	Yes	No	Yes	Yes	No	No	No	36.8	1	Normal	No	No	No	No	No	Awoken	Yes	No	No	Yes	Yes	Yes	No	No	Alive	No	Yes	No				2	1	2
2004	Male	45	5.3	Yes	Yes	No	No	Yes	No	No	No	37.4	1	Normal	No	No	No	Yes	No	Awoken	Yes	No	No	No	Yes	Yes	No	No	Alive	No	Yes	No				2	1	2
2004	Female	1	3.4	No	No	No	No	Yes	No	No	No	37.5	2	Normal	No	No	No	No	No	Awoken	Yes	Yes	No	No	No	No	No	No	Alive	No	Yes	No				2	1	2
2004	Male	22	3.1	No	No	No	No	Yes	No	No	No	38.9	2	Normal	No	No	No	No	No	Sleepy	Yes	No	No	No	Yes	Yes	No	No	Alive	No	Yes	No				2	1	2
2004	Male	2	1.5	Yes	No	No	No	Yes	No	No	No	37.4	1	Normal	No	No	No	No	No	Awoken	Unknown									No	Yes	No	No	Yes	No	2	1	1
2004	Female	12	2.9	No	No	No	Yes	Yes	No	No	No	39.6	1	Normal	No	No	No	No	No	Awoken	Yes	No	No	No	Yes	Yes	No	No	Alive	Yes	No	No	No	Yes	No	1	1	1							1
2004	Female	48	3.6	Yes	Yes	No	No	Yes	No	No	No	36.9	2	Normal	No	No	No	Yes	No	Sleepy	Yes	No	No	No	Yes	Yes	No	No	Alive	No	Yes	No				2	1	2
2004	Male	35	3.8	Yes	Yes	No	No	Yes	No	No	No	36.8	1	Normal	No	No	No	Yes	No	Awoken	Yes	No	No	No	Yes	Yes	No	No	Left	No	Yes	No				2	1	2
2004	Female	1	2.7	No	No	No	No	Yes	No	No	No	37.9	2	Normal	No	No	No	No	No	Awoken	Yes	No	No	No	Yes	Yes	No	No	Alive	No	Yes	No				2	1	2
2004	Male	10	3.5	No	No	No	No	Yes	No	No	No	37.3	2	Normal	No	No	No	No	No	Awoken	Yes	Yes	No	No	Yes	No	No	No	Alive	No	Yes	No	No	Yes	No	2	1	1
2004	Male	2	3.3	No	No	No	No	Yes	Yes	No	No	37.3	1	Normal	No	No	No	No	No	Awoken	Yes	No	No	No	Yes	Yes	No	No	Left	Yes	No	No	No	Yes	No	1	1	1					1
2004	Male	1	3.1	No	No	No	No	Yes	No	No	No	38.3	2	Normal	No	No	No	No	No	Awoken	Yes	No	No	No	Yes	Yes	No	No	Alive	No	Yes	No	No	Yes	No	2	1	1
2004	Male	78	4.2	Yes	No	No	No	Yes	No	No	No	39.1	1	Normal	No	No	No	No	No	Awoken	No								Alive	No	Yes	No				2	1	2
2004	Female	1	3.3	No	No	No	No	Yes	No	No	No	37.7	1	Normal	No	No	No	No	No	Awoken	Yes	Yes	No	No	No	No	No	No	Alive	Yes	No	No				1	1	2					1
2004	Male	15	3.9	No	No	No	No	Yes	No	No	No	37	2	Non aplicable	No	No	No	No	No	Awoken	Yes	Yes	No	No	No	No	No	No	Alive	No	Yes	No				2	1	2
2004	Female	22	3.2	Yes	Yes	Yes	No	Yes	No	No	No	35.7	1	Normal	No	No	No	Yes	No	Sleepy	Yes	No	No	No	Yes	Yes	No	No	Alive	No	Yes	No				2	1	2
2004	Female	1	1.8	No	No	No	No	Yes	No	No	No	37.2	2	Normal	No	No	No	No	No	Sleepy	Yes	No	No	No	Yes	Yes	No	No	Left	No	Yes	No				2	1	2
2004	Male	45	3.9	Yes	Yes	Yes	No	Yes	No	No	No	36.6	2	Normal	No	No	No	Yes	No	Awoken	Yes	Yes	No	No	Yes	No	No	No	Alive	No	Yes	No				2	1	2
2004	Male	19	1.7	No	No	No	No	Yes	No	No	Yes	34.8	2	Normal	No	No	No	No	No	Sleepy	Yes	Yes	No	No	Yes	No	No	No	Alive	No	Yes	No				2	1	2
2004	Female	1	2.5	No	No	No	No	Yes	No	No	No	38	2	Normal	No	No	No	No	No	Awoken	Yes	No	No	No	No	No	No	No	Alive	No	No	Yes				2	1	2
2004	Female	17	3.2	Yes	No	No	No	Yes	No	No	No	36.9	2	Normal	No	No	No	No	No	Sleepy	Yes	Yes	No	No	Yes	No	No	No	Alive	No	Yes	No				2	1	2
2004	Male	17	3.2	Yes	No	Yes	No	Yes	No	No	No	36.9	2	Normal	No	No	No	No	No	Sleepy	No								Alive	No	Yes	No				2	1	2
2004	Male	3	2.2	No	No	No	No	Yes	No	No	No	36.9	2	Normal	No	No	Yes	No	No	Sleepy	Yes	No	No	No	Yes	Yes	No	No	Dead	No	No	Yes				2	1	2
2004	Male	3	2.7	No	No	No	No	Yes	No	No	No	36.8	2	Normal	No	No	No	No	No	Sleepy	Yes	No	No	No	No	Yes	No	No	Alive	Yes	No	No				1	1	2					1
2004	Female	22	2.5	Yes	No	No	No	Yes	No	Yes	No	37.2	1	Normal	No	No	No	No	No	Sleepy	Yes	No	No	No	Yes	Yes	No	No	Alive	No	Yes	No				2	1	2
2004	Male	1	3.3	No	No	No	No	Yes	No	No	No	38.3	2	Normal	Light	No	Yes	No	No	Awoken	Yes	No	No	No	Yes	Yes	No	No	Alive	No	Yes	No	No	Yes	No	2	1	1
2004	Male	1	2.2	Yes	Yes	No	No	Yes	Yes	No	No	35.9	1	Normal	No	No	No	Yes	No	Awoken	Yes	No	No	No	Yes	Yes	No	No	Alive	Yes	No	No				1	1	2
2004	Female	14	2.2	No	Yes	No	No	Yes	No	No	Yes	36.3	1	Normal	No	No	No	Yes	No	Sleepy	Yes	No	No	No	Yes	Yes	No	No	Dead	No	Yes	No				2	1	2
2004	Male	12	2.3	Yes	No	No	No	Yes	No	No	No	37.2	2	Normal	No	No	No	No	No	Sleepy	Yes	Yes	No	No	Yes	No	No	No	Left	No	Yes	No				2	1	2
2004	Female	12	2.4	Yes	No	No	No	Yes	No	No	No	37.2	2	Normal	No	No	No	No	No	Sleepy	Yes	Yes	No	No	Yes	No	No	No	Left	No	Yes	No				2	1	2
2004	Male	76	3.8	Yes	No	Yes	No	Yes	No	No	No	37	1	Normal	Mild	No	No	No	No	Sleepy	No								Alive	No	Yes	No				2	1	2
2004	Female	20	3.5	Yes	No	No	No	Yes	No	No	No	38.4	1	Normal	No	No	No	Yes	No	Awoken	Yes	No	No	No	Yes	Yes	No	No	Alive	No	Yes	No				2	1	2
2004	Male	1	2.8	No	No	No	No	Yes	No	No	No	38.2	2	Normal	No	No	No	No	No	Sleepy	Yes	No	No	No	Yes	Yes	No	No	Alive	No	Yes	No	No	Yes	No	2	1	1
2004	Male	2	3	No	No	No	No	Yes	No	No	No	37.7	1	Normal	Light	No	No	No	No	Awoken	Yes	No	No	No	Yes	Yes	No	No	Alive	Yes	No	No				1	1	2		1
2004	Female	36	4.2	Yes	Yes	Yes	Yes	Yes	No	No	No	36.9	1	Normal	No	No	No	No	No	Awoken	Yes	No	No	No	Yes	Yes	No	No	Alive	No	Yes	No				2	1	2
2004	Female	0	1.6	No	Yes	No	No	Yes	Yes	No	No	35	2	Normal	No	No	No	Yes	No	Sleepy	Yes	No	No	No	Yes	Yes	No	No	Dead	No	No	Yes				2	1	2
2004	Female	26	4.2	No	No	No	No	Yes	No	No	No	38.4	2	Normal	No	No	No	No	No	Awoken	Yes	No	No	No	Yes	Yes	No	No	Left	No	Yes	No				2	1	2
2004	Female	28	4.2	Yes	Yes	No	No	Yes	No	No	No	37.2	2	Normal	No	No	No	Yes	No	Sleepy	Yes	No	No	No	Yes	Yes	No	No	Alive	No	Yes	No				2	1	2
2004	Male	63	3.9	Yes	Yes	No	No	Yes	No	No	No	37	1	Normal	No	No	No	Yes	No	Sleepy	Yes	Yes	No	No	Yes	No	No	No	Alive	No	Yes	No				2	1	2
2004	Male	24	3.2	Yes	No	No	No	Yes	No	No	No	39.3	1	Normal	No	No	No	No	No	Awoken	Yes	No	No	No	Yes	Yes	No	No	Alive	No	Yes	No				2	1	2
2004	Male	5	2.9	No	No	Yes	No	Yes	No	No	No	36.9	2	Normal	No	No	No	No	No	Awoken	Yes	No	No	No	Yes	No	No	No		No	No	Yes	No	Yes	No	2	1	1
2004	Female	1	2.7	Yes	No	No	No	Yes	No	No	No	38	2	Normal	No	No	No	No	No	Awoken	Yes	No	No	No	Yes	Yes	No	No	Alive	No	Yes	No	No	Yes	No	2	1	1
2004	Male	19	4.3	Yes	Yes	No	Yes	Yes	No	No	No	36.5	1	Non aplicable	No	No	No	Yes	No	Awoken	Yes	No	No	No	Yes	Yes	No	No	Alive	No	Yes	No				2	1	2
2004	Female	35	3.9	Yes	Yes	No	Yes	Yes	No	No	No	36.6	2	Non aplicable	Light	No	No	Yes	No	Awoken	Yes	No	No	No	Yes	Yes	No	No	Alive	No	Yes	No				2	1	2
2004	Male	5	3	Yes	Yes	No	No	Yes	No	No	No	37.4	1	Normal	No	No	No	Yes	No	Sleepy	Yes	No	No	No	Yes	Yes	No	No	Alive	No	Yes	No				2	1	2
2004	Male	80	5.2	Yes	Yes	No	No	Yes	No	Yes	No	38.9	1	Normal	No	Yes	No	Yes	No	Awoken	No								Alive	No	Yes	No				2	1	2
2004	Female	0		No	No	No	No	Yes	No	No	No	40.4	2	Non aplicable	No	No	No	No	No	Awoken	Yes	Yes	No	No	No	No	No	No	Alive	No	Yes	No				2	1	2
2004	Female	2	3.2	No	No	No	No	Yes	No	No	No	37.1	2	Normal	No	No	No	No	No	Awoken	Yes	No	No	No	Yes	Yes	No	No	Alive	No	Yes	No				2	1	2
2004	Male	3	3.4	No	No	No	No		No	No	No	36.1	2	Normal	No	No	No	No	No	Awoken	Yes	No	No	No	Yes	Yes	No	No	Dead	Yes	No	No				1	1	2							1
2004	Male	16	3.5	Yes	No	No	No	Yes	No	No	No	39.8	2	Normal	No	No	No	No	No	Sleepy	Yes	No	No	No	Yes	Yes	No	No	Alive	Yes	No	No	No	Yes	No	1	1	1							1
2004	Male	1	1.6	No	No	No	No	Yes	No	No	No	36.8	2	Normal	No	No	No	No	No	Sleepy	Yes	No	No	No	Yes	Yes	No	No	Left	No	Yes	No				2	1	2
2004	Female	1	3.4	No	No	No	No	Yes	No	No	No	37.2	2	Normal	No	No	No	No	No	Sleepy	Yes	No	No	No	Yes	Yes	No	No	Alive	No	Yes	No	No	Yes	No	2	1	1
2004	Male	24	3.3	Yes	Yes	No	No	Yes	No	No	Yes	37.6	1	Depressed	No	No	No	Yes	No	Awoken	Yes	No	No	No	Yes	Yes	No	No	Alive	No	No	Yes				2	1	2
2004	Male	35	4.1	Yes	No	No	No	Yes	No	No	No	36.4	2	Normal	No	No	No	No	No	Awoken	Yes	No	No	Yes	No	Yes	No	No	Alive	No	No	Yes				2	1	2
2004	Male	65	4.5	Yes	No	No	No	Yes	No	No	No	38.2	2	Normal	No	No	No	No	No	Sleepy	Yes	No	No	No	Yes	Yes	No	No	Alive	No	No	Yes				2	1	2
2004	Male	0	2.6	No	No	No	No	Yes	No	No	No	35.2	2	Normal	No	No	No	No	No	Sleepy	Yes	No	No	No	Yes	Yes	No	No	Dead	No	Yes	No				2	1	2
2004	Female	1	2.7	No	No	No	Yes	Yes	No	No	No	36.7	2	Normal	No	No	No	No	No	Sleepy	Yes	No	No	No	Yes	Yes	No	No	Alive	No	Yes	No				2	1	2
2004	Male	9	3.4	Yes	No	No	No	Yes	No	No	No	36.5	2	Normal	No	No	No	No	No	Sleepy	Yes	No	No	No	Yes	Yes	No	No	Alive	No	Yes	No				2	1	2
2004	Female	34	2.9	Yes	No	No	No	Yes	No	No	No	36.2	1	Normal	No	No	No	No	No	Awoken	No								Alive	No	No	Yes				2	1	2
2004	Female	1	3.3	No	No	No	No	Yes	No	No	No	38.1	1	Normal	No	No	No	No	No	Awoken	Yes	No	No	No	Yes	Yes	No	No	Alive	No	Yes	No	No	Yes	No	2	1	1
2004	Female	10	1.6	No	No	No	No	Yes	No	No	No	32.5	2	Normal	Light	No	No	No	No	Awoken	Yes	No	No	No	Yes	Yes	No	No	Transfered	No	No	Yes	No	Yes	No	2	1	1
2004	Male	2	3.9	No	No	No	No	Yes	No	No	No	36.9	1	Normal	No	No	No	No	No	Awoken	Yes	No	No	No	Yes	Yes	No	No	Alive	No	Yes	No				2	1	2
2004	Male	36	3.7	Yes	Yes	No	No	Yes	No	No	No	36.5	1	Normal	No	No	No	Yes	No	Awoken	Yes	Yes	No	No	Yes	No	No	No	Alive	No	Yes	No				2	1	2
2004	Male	1	2.5	No	No	No	No	Yes	No	No	No	36.9	2	Normal	No	No	No	No	No	Awoken	Yes	No	No	No	Yes	Yes	No	No	Alive	No	No	Yes	No	Yes	No	2	1	1
2004	Male	64	5.7	Yes	Yes	No	No	Yes	No	No	Yes	37.9	1	Normal	No	No	No	Yes	No	Sleepy	Yes	No	No	No	Yes	Yes	No	No	Alive	No	Yes	No				2	1	2
2004	Male	19	3.6	No	No	No	No	Yes	No	No	No	38.4	2	Normal	No	No	No	No	No	Sleepy	Yes	No	No	No	Yes	Yes	No	No	Alive	No	Yes	No				2	1	2
2004	Male	60		Yes	No	No	No	Yes	No	No	No	35	2	Normal	No	No	No	No	No	Awoken	Yes	No	No	Yes	No	No	No	No	Alive	No	Yes	No				2	1	2
2004	Male	17	2.6	Yes	Yes	No	Yes	Yes	No	No	No	37	2	Normal	No	No	No	No	No	Awoken	Yes	Yes	No	No	No	No	No	No	Alive	No	No	Yes				2	1	2
2004	Female	60	4.6	Yes	Yes	No	Yes	Yes	No	No	No	37.5	1	Normal	No	No	No	Yes	No	Awoken	Yes	No	No	Yes	No	No	No	No	Alive	Yes	No	No				1	1	2				1
2004	Male	13	3.1	Yes	No	No	No	Yes	No	No	No	37.7	2	Normal	No	No	No	No	No	Awoken	Yes	No	No	No	Yes	Yes	No	No	Left	No	Yes	No				2	1	2
2004	Female	26	3.4	Yes	No	No	No	Yes	No	No	No	37.1	2	Normal	No	No	No	No	No	Sleepy	Yes	Yes	No	No	Yes	No	No	No	Alive	No	Yes	No				2	1	2
2004	Female	2	3	No	No	No	No	No	No	No	No	39.1	2	Normal	No	No	No	No	No	Sleepy	Yes	Yes	No	No	Yes	Yes	No	No		Yes	No	No				1	1	2		1
2004	Female	8	3	No	No	No	No	Yes	No	No	No	37	2	Normal	No	No	No	No	No	Sleepy	Yes	Yes	No	No	Yes	No	No	No	Alive	No	Yes	No				2	1	2
2004	Female	1	1.9	No	No	No	No	Yes	No	No	No	35.3	2	Normal	No	No	No	No	No	Sleepy	Yes	No	No	No	Yes	Yes	No	No	Left	No	Yes	No				2	1	2
2004	Female	28	2.8	No	Yes	No	No	Yes	No	No	No	36	1	Normal	No	No	No	No	No	Awoken	Yes	No	No	No	Yes	Yes	No	No	Dead	No	Yes	No				2	1	2
2004	Male	1	2	No	No	No	No	No	No	No	No	37.2	1	Normal	No	No	No	No	No	Sleepy	Yes	No	No	No	Yes	Yes	No	No	Left	No	Yes	No	No	Yes	No	2	1	1
2004	Male	86		Yes	No	No	No	Yes	No		No	35.2	1	Normal	No	No	No	No	No	Sleepy	Yes	No	Yes	No	No	No	No	No	Alive	No	No	Yes				2	1	2
2004	Male	6	2.4	No	No	No	No	Yes	No	No	No	37.5	2	Normal	No	No	No	No	No	Awoken	Yes	Yes	No	No	No	No	No	No	Alive							2	2	2
2004	Male	89	5.2	Yes	Yes	No	No	Yes	No	No	No	38.3	1	Normal	No	No	No	Yes	No	Awoken	Yes	No	No	No	Yes	Yes	No	No	Alive	No	Yes	No				2	1	2
2004	Female	4	3.3	No	No	No	No	No	No	No	No	36	2	Normal	No	No	No	Yes	No	Awoken	Yes	No	No	No	No	Yes	No	No	Alive							2	2	2
2004	Male	0	4.1	Yes	No	Yes	Yes	Yes	No	No	No	37	2	Normal	No	No	No	No	No	Awoken	No								Alive	No	Yes	No				2	1	2
2004	Female	12	3	Yes	No	No	No	No	No	No	No	36.5	2	Normal	No	No	No	No	No	Sleepy	Yes	No	No	No	Yes	Yes	No	No	Alive	No	No	Yes				2	1	2
2004	Female	10	3	No	No	No	No	Yes	No	No	No	35.8	2	Normal	No	No	No	No	No	Sleepy	Yes	Yes	No	No	Yes	No	No	No	Alive	No	No	Yes				2	1	2
2004	Male	2	1.7	No	No	No	No	Yes	No	No	No	36.3	1	Normal	No	No	No	No	No	Awoken	Yes	No	No	No	Yes	Yes	No	No	Alive	Yes	No	No				1	1	2					1
2004	Male	9	3.6	Yes	No	No	No	Yes	No	No	No	39.8	2	Normal	No	No	No	No	No	Sleepy	Yes	No	No	No	Yes	Yes	No	No	Alive	Yes	No	No				1	1	2			1
2004	Female	2	2.7	No	No	No	No	Yes	No	No	No	36.5	1	Normal	No	No	No	No	No	Awoken	No								Transfered							2	2	2
2004	Female	70		No		No	No	Yes	No	No	No	36.7	2	Normal	Mild	Yes	No	No	No	Awoken	Yes	No	No	No	Yes	Yes	No	No	Alive	No	No	Yes				2	1	2
2004	Male	9	2.7	No	No	No	No	No	No	No	No	37.1	2	Normal	No	No	No	No	No	Sleepy	Yes	No	No	No	Yes	Yes	No	No	Alive	No	Yes	No				2	1	2
2004	Female	0		No	No	No	No	Yes	No	No	No	36.5	1	Normal	No	No	No	No	No	Awoken	Yes	No	No	No	Yes	Yes	No	No	Dead	No	Yes	No				2	1	2
2004	Female	0	1.4	No	No	No	No	Yes	No	Yes	No	36	1	Normal	No	Yes	No	No	No	Sleepy	Yes	No	No	No	Yes	Yes	No	No	Alive							2	2	2
2004	Male	15	2.4	No	No	No	No	Yes	No	No	No	36.6	2	Normal	No	No	No	No	No	Sleepy	Yes	No	No	No	Yes	Yes	No	No	Alive	No	Yes	No				2	1	2
2004	Female	1	3.1	No	Yes	No	No	Yes	No	No	No	35.4	1	Normal	No	No	No	No	No	Awoken	Yes	No	No	No	Yes	Yes	No	No	Dead	Yes	No	No				1	1	2		1									1
2004	Female	25	3.8	Yes	Yes	No	No	Yes	No	No	No	36.4	1	Normal	Light	No	No	Yes	No	Awoken	Yes	No	No	No	Yes	Yes	No	No	Alive	No	Yes	No				2	1	2
2004	Male	0	1.5	No	Yes	No	No	No	Yes	No	No	35	2	Normal	No	Yes	No	No	No	Sleepy	Yes	No	No	No	Yes	Yes	No	No	Dead	No	Yes	No				2	1	2
2004	Male	5	3.1	No	No	No	No	Yes	No	No	No	35.1	2	Normal	No	No	No	No	No	Sleepy	Yes	Yes	No	No	Yes	No	No	No	Left	No	Yes	No				2	1	2
2004	Female	1	1.8	No	No	No	No	Yes	No	No	No	36.2	1	Normal	No	No	No	No	No	Awoken	Yes	No	No	No	Yes	Yes	No	No	Alive	No	Yes	No				2	1	2
2004	Female	11	3.2	No	No	No	No	Yes	No	No	No	37.4	2	Normal	Light	No	No	No	No	Sleepy	Yes	Yes	No	No	Yes	No	No	No	Alive	No	Yes	No				2	1	2
2004	Male	1	1.4	No	No	No	No	Yes	No	No	No	35	2	Normal	No	No	No	No	No	Sleepy	Yes	No	No	No	Yes	Yes	No	No	Transfered	No	Yes	No				2	1	2
2004	Male	35	3.6	Yes	No	No	Yes	Yes	No	No	No	36.4	2	Normal	No	No	No	No	No	Sleepy	No								Alive	No	Yes	No				2	1	2
2004	Male	17	3	Yes	No	No	No	Yes	No	No	No	37.5	1	Tense	No	No	No	No	No	Awoken	Yes	Yes	No	No	Yes	Yes	No	No	Alive	Yes	No	No				1	1	2	1
2004	Male	16	2.1	No	No	No	No	No	No	No	No	35.9	2	Normal	No	No	No	No	No	Sleepy	Yes	Yes	No	No	Yes	No	No	No	Alive	No	Yes	No				2	1	2
2004	Male	4	2.8	No	No	No	No	Yes	No	No	No	39.1	2	Normal	Severe	Yes	No	No	No	Sleepy	Yes	No	No	No	Yes	Yes	No	No	Alive	No	Yes	No				2	1	2
2004	Male	2	2.6	No	Yes	No	No	No	Yes	No	No	34.9	1	Normal	No	No	No	Yes	No	Sleepy	Yes	No	No	No	Yes	Yes	No	No	Dead	Yes	No	No				1	1	2						1
2004	Male	1	3	No	No	No	No	No	Yes	No	Yes	35.8	2	Normal	No	Yes	No	No	No	Sleepy	Yes	No	No	No	Yes	Yes	No	No	Alive	No	Yes	No				2	1	2
2004	Female	1	2.6	No	No	No	No	No	Yes	No	No	37	2	Normal	No	Yes	No	No	No	Sleepy	Yes	No	No	No	Yes	Yes	No	No	Dead	No	Yes	No				2	1	2
2004	Male	23		Yes	No	Yes	Yes	Yes	No	No	Yes	37.5	2	Normal	No	No	No	No	No	Awoken	Yes	No	Yes	No	No	No	No	No	Alive	No	No	Yes				2	1	2
2004	Female	22	4.6	Yes	Yes	No	No	Yes	No	No	No	38.4	1	Normal	No	No	No	Yes	No	Sleepy	Yes	No	No	No	Yes	Yes	No	No	Alive	Yes	No	No				1	1	2
2004	Male	61	5.5	Yes	No	No	Yes	Yes	No	No	No	36.7	2	Normal	No	No	No	No	No	Sleepy	No								Alive	No	Yes	No				2	1	2
2004	Female	30		No	No	No	No	Yes	No	No	No	35.1	2	Normal	Mild	No	No	No	No	Awoken	Yes	No	No	No	Yes	Yes	No	No	Left	No	No	Yes				2	1	2
2004	Female	34		No	No	No	No	No	No	No	No	35.4	2	Normal	No	No	No	No	No	Sleepy	Yes	No	No	No	Yes	Yes	No	No	Alive	No	No	Yes				2	1	2
2004	Female	0	3.1	No	No	No	No	No	No	No	No	36	1	Normal	No	No	No	No	No	Sleepy	Yes	No	No	No	Yes	Yes	No	No	Alive							2	2	2
2004	Male	1	3.2	No	No	No	No	Yes	No	No	No	36.5	2	Normal	No	No	No	No	No	Sleepy	Yes	No	No	No	Yes	Yes	No	No	Left	Yes	No	No	No	Yes	No	1	1	1					1
2004	Female	1	1.8	No	No	No	No	No	No	No	No	35.2	1	Normal	No	No	No	No	No	Awoken	Yes	No	No	No	Yes	Yes	No	No	Alive	No	Yes	No				2	1	2
2004	Female	1	2.7	No	No	No	No	Yes	No	No	No	35	1	Normal	No	No	No	No	No	Sleepy	Yes	No	No	No	Yes	Yes	No	No	Left	No	Yes	No				2	1	2
2004	Female	65		Yes	No	No	No	No	No	No	No	37.1	2	Non aplicable	No	No	No	No	No	Awoken	Yes	Yes	No	No	No	No	No	No	Alive							2	2	2
2004	Female	12	2.3	No	No	No	No	Yes	No	No	No	36.2	2	Normal	No	No	No	No	No	Awoken	Yes	No	No	No	Yes	Yes	No	No	Alive	No	Yes	No				2	1	2
2004	Male	60	3.1	Yes	Yes	Yes	Yes	Yes	No	No	Yes	38.06	1	Normal	Light	No	No	Yes	No	Awoken	Yes	No	Yes	No	Yes	Yes	No	No	Alive	Yes	No	No				1	1	2		1
2004	Male	0		No	No	No	No	No	No	No	No	39.6	2	Non aplicable	No	Yes	No	No	No	Awoken	No								Alive	No	Yes	No				2	1	2
2004	Male	38	3.4	Yes	No	No	No	Yes	No	No	No	39	2	Normal	Light	No	No	No	No	Awoken	Yes	No	No	No	Yes	Yes	No	No	Alive	No	No	Yes				2	1	2
2004	Male	0	1.8	No	No	No	No	No	Yes	No	No	33.6	1	Normal	No	No	No	No	No	Awoken	Yes	No	No	No	Yes	Yes	No	No	Alive	No	Yes	No				2	1	2
2004	Female	1	2.3	No	No	No	No	No	Yes	No	No	33.6	1	Normal	No	No	No	No	No	Awoken	Yes	No	No	No	Yes	Yes	No	No	Alive	Yes	No	No				1	1	2	1
2004	Female	1		No	Yes	No	No	Yes	Yes	No	No	-9	1	Normal	No	Yes	No	Yes	No	Sleepy	Yes	No	No	No	Yes	Yes	No	No	Alive	No	Yes	No				2	1	2
2004	Female	38		Yes	No	No	No	Yes	Yes	No	No	37.7	1	Normal	No	No	No	No	No	Awoken	Yes	No	No	No	Yes	Yes	No	No	Transfered	No	Yes	No				2	1	2
2004	Male	87	5.9	Yes	Yes	No	No	Yes	No	No	No	37.3	1	Normal	No	No	No	Yes	No	Awoken	Yes	No	No	No	Yes	Yes	No	No	Alive	No	Yes	No				2	1	2
2004	Male	13	4.4	No	Yes	No	No	Yes	No	No	No	37.3	1	Tense	No	No	No	Yes	No	Awoken	Yes	Yes	No	No	Yes	No	No	No	Alive	No	Yes	No	No	Yes	No	2	1	1
2004	Female	8	2	No	Yes	No	No	Yes	Yes	No	No	37.2	2	Normal	No	No	No	No	No	Sleepy	Yes	No	No	No	Yes	Yes	No	No	Alive	Yes	No	No				1	1	2	1
2004	Female	1	3	No	No	No	No	Yes	Yes	No	No	36.5		Normal	No	Yes	No	No	No	Sleepy	Yes	Yes	No	No	No	Yes	No	No	Alive	No	Yes	No				2	1	2
2004	Female	1	3.2	No	Yes	No	No	No	Yes	No	No	33	1	Normal	No	No	No	Yes	No	Unconscious	Yes	No	No	No	Yes	Yes	No	No	Dead							2	2	2
2004	Female	2	1.4	No	No	No	No	Yes	No	No	No	36	2	Normal	No	No	No	No	No	Sleepy	Yes	No	No	No	Yes	Yes	No	No	Transfered	No	Yes	No				2	1	2
2004	Male	1	2.6	No	No	No	No	Yes	No	No	No	36.9	2	Normal	No	No	No	No	No	Sleepy	Yes	No	No	No	Yes	Yes	No	No	Alive	No	Yes	No				2	1	2
2004	Female	78	4.1	Yes	No	No	No	Yes	No	No	No	36.8	1	Normal	No	No	No	No	No	Awoken	No								Alive	No	No	Yes				2	1	2
2004	Male	39	4.7	Yes	No	No	No	Yes	Yes	No	No	37.1	2	Normal	No	No	No	No	No	Awoken	Yes	Yes	No	No	Yes	No	No	No	Alive	No	Yes	No				2	1	2
2004	Female	1	1.6	No	No	No	No	Yes	No	No	No	32.1	2	Normal	No	No	No	No	No	Awoken	Yes	No	No	No	Yes	Yes	No	No	Alive							2	2	2
2004	Male	1	3.3	No	No	No	No	Yes	No	No	No	38	1	Normal	No	No	No	No	No	Sleepy	Yes	No	No	No	Yes	Yes	No	No	Alive	Yes	No	No				1	1	2					1
2004	Male	15	3.4	No	No	No	No	Yes	Yes	No	No	36.6	1	Normal	No	No	No	No	No	Awoken	Yes	No	No	No	Yes	Yes	No	No	Alive	Yes	No	No				1	1	2	1
2004	Female	0	2.4	No	No	No	No	Yes	No	No	No	37.6	1	Normal	No	No	No	No	No	Awoken	Yes	No	No	No	Yes	Yes	No	No	Left	No	Yes	No				2	1	2
2004	Male	0	2.9	No	No	No	No	No	No	No	No	37.6	2	Normal	No	No	No	No	No	Awoken	Yes	No	No	No	Yes	Yes	No	No	Alive	No	Yes	No				2	1	2
2004	Male	29	4	Yes	Yes	No	No	Yes	No	No	No	36.9	1	Normal	No	No	No	No	No	Awoken	Yes	No	No	No	Yes	Yes	No	No	Alive	No	No	Yes				2	1	2
2004	Female	51	2.9	Yes	No	No	Yes	No	No	No	No	38.4	1	Normal	No	No	No	No	No	Awoken	Yes	Yes	No	Yes	No	No	No	No	Dead	No	Yes	No				2	1	2
2004	Male	53		No	No	Yes	No	No	No	No	No	37.9	2	Depressed	No	No	No	No	No	Awoken	Yes	No	No	Yes	No	Yes	No	No	Alive	No	No	Yes				2	1	2
2004	Male	31	3.2	No	No	No	No	Yes	No	No	No	36.4	2	Normal	No	No	No	No	No	Awoken	No								Alive	No	Yes	No				2	1	2
2004	Female	16	3.4	No	No	No	No	Yes	No	No	No	36.3	2	Normal	No	No	No	No	No	Awoken	Yes	Yes	No	No	Yes	No	No	No	Alive	No	Yes	No				2	1	2
2004	Female	9	2.3	No	No	No	No	Yes	No	No	No	36.1	2	Normal	No	No	No	No	No	Sleepy	Yes	Yes	No	No	No	No	No	No	Alive	No	Yes	No				2	1	2
2004	Female	55		Yes	Yes	Yes	Yes	No	No	No	No	39.6	1	Normal	No	Yes	No	Yes	No	Sleepy	Yes	No	No	No	Yes	Yes	No	No	Left	No	No	Yes				2	1	2
2004	Male	0	1.9	No	No	No	No	Yes	No	No	No	34.7	2	Normal	No	No	No	No	No	Sleepy	Yes	No	No	No	Yes	Yes	No	No	Alive	No	Yes	No				2	1	2
2004	Male	77	5.2	Yes	Yes	No	No	Yes	No	No	No	36.7	1	Normal	No	No	No	No	No	Awoken	Yes	No	No	No	Yes	Yes	No	No	Alive	No	Yes	No				2	1	2
2004	Female	2	2.9	No	Yes	No	No	Yes	Yes	No	No	37.9	1	Normal	No	No	No	No	No	Awoken	Yes	No	No	No	Yes	Yes	No	No	Alive	Yes	No	No	No	Yes	No	1	1	1					1
2004	Female	20	3.9	Yes	No	No	No	Yes	No	Yes	No	38.4	1	Normal	No	No	No	No	No	Awoken	No								Alive	No	Yes	No				2	1	2
2004	Female	17	3	Yes	No	No	No	Yes	No	No	No	36.9	2	Normal	No	No	No	No	No	Awoken	Yes	No	No	No	Yes	Yes	No	No	Alive	No	Yes	No				2	1	2
2004	Female	75	3.6	No	Yes	No	No	No	No	No	No	39.9	1	Normal	No	Yes	No	Yes	No	Awoken	Yes	No	No	No	Yes	Yes	No	No	Alive	No	Yes	No				2	1	2
2004	Male	86		Yes	No	No	No	Yes	No	No	No	38	2	Normal	No	No	No	No	No	Awoken	Yes	Yes	No	No	Yes	Yes	No	No	Alive	No	Yes	No				2	1	2
2004	Female	43	3.9	Yes	Yes	No	No	Yes	No	No	No	36.7	1	Normal	No	No	No	Yes	No	Sleepy	Yes	No	No	No	Yes	Yes	No	Yes	Transfered	No	Yes	No	No	Yes	No	2	1	1
2004	Male	23	3.4	No	No	Yes	No	Yes	No	No	No	36.9	2	Normal	No	No	No	No	No	Awoken	No								Alive	No	Yes	No				2	1	2
2004	Male	1	1.6	No	No	No	No	Yes	No	No	No	36.3	2	Normal	No	No	No	No	No	Awoken	Yes	No	No	No	Yes	Yes	No	No	Alive	Yes	No	No				1	1	2						1
2004	Female	11	3	No	No	No	No	Yes	No	No	No	37.7	1	Normal	No	No	No	No	No	Awoken	No	No	No	No	No	No	No	No	Alive	No	Yes	No				2	1	2
2004	Female	43	3.7	No	No	No	No	Yes	No	No	No	37.8	2	Normal	No	No	No	No	No	Awoken	Yes	No	No	No	Yes	Yes	No	No	Alive	No	Yes	No				2	1	2
2004	Female	70	5.3	Yes	No	Yes	Yes	Yes	No	No	No	37	1	Normal	No	No	No	No	No	Awoken	Yes	Yes	No	No	No	No	No	No	Alive							2	2	2
2004	Female	0		Yes	No	No	No	No	No	No	No	36.6	2	Normal	Light	No	No	No	No	Unconscious	Yes	No	No	Yes	No	Yes	No	No	Alive	No	Yes	No				2	1	2
2004	Male	1	3.3	No	No	No	Yes	Yes	Yes	No	No	37.3	1	Normal	No	No	No	No	No	Awoken	Yes	No	No	No	Yes	Yes	No	No	Alive	No	Yes	No				2	1	2
2004	Female	9	2.9	Yes	No	No	No	Yes	No	No	No	37.8	1	Normal	No	No	No	No	No	Awoken	Yes	No	No	No	Yes	Yes	No	No	Alive	Yes	No	No				1	1	2					1
2004	Female	21	3.4	Yes	No	No	No	Yes	No	No	No	37.8	2	Normal	No	No	No	No	No	Awoken	Yes	No	No	No	Yes	Yes	No	No	Transfered	No	Yes	No				2	1	2
2004	Male	75	3.2	Yes	Yes	No	No	Yes	No	No	No	39.4	1	Normal	No	No	No	Yes	No	Sleepy	Yes	No	No	Yes	No	No	No	No	Alive	No	Yes	No				2	1	2
2004	Male	10	3.7	Yes	No	No	No	Yes	No	No	No	36.6	1	Normal	No	No	No	No	No	Awoken	Yes	No	No	No	Yes	Yes	No	No	Alive	No	No	Yes				2	1	2
2004	Female	62	5.6	Yes	Yes	No	No	Yes	No	No	No	37.1	1	Normal	No	No	No	No	No	Awoken	Yes	Yes	No	No	Yes	No	No	No	Alive	No	Yes	No				2	1	2
2004	Male	2	3.3	No	No	No	No	Yes	No	No	No	38.2	2	Normal	No	No	No	No	No	Awoken	Yes	No	No	No	Yes	Yes	No	No	Alive	No	Yes	No				2	1	2
2004	Female	28	3.2	No	No	No	No	Yes	No	No	Yes	38.2	2	Tense	No	No	No	No	No	Awoken	Yes	No	No	No	Yes	Yes	No	No	Left	Yes	No	No	Yes	No	No	1	1	1				1
2004	Male	56	4.6	No	No	No	No	Yes	No	No	No	36.8	2	Normal	No	No	No	No	No	Awoken	Yes	Yes	No	No	No	No	No	No	Alive	No	No	Yes				2	1	2
2004	Male	89	8	No	No	No	Yes	Yes	No	No	No	39.6	2	Normal	No	No	No	No	No		No								Alive	No	Yes	No				2	1	2
2004	Female	87	5.2	Yes	No	Yes	No	No	No	No	No	40.4	1	Normal	Light	No	No	No	No	Awoken	Yes	No	No	No	Yes	Yes	No	No	Alive	No	Yes	No				2	1	2
2004	Male	1	2.9	No	Yes	No	No	Yes	No	No	No	38	1	Normal	No	No	No	No	No	Awoken	Yes	No	No	No	Yes	Yes	No	No	Alive	No	Yes	No				2	1	2
2004	Female	75	5.8	No	No	No	No	Yes	No	No	No	37.6	1	Normal	No	No	No	No	No	Awoken	Yes	No	No	No	Yes	Yes	No	No	Left	No	Yes	No				2	1	2
2004	Female	0		No	No	Yes	Yes	Yes	No	No	No	35.2	2	Normal	Mild	No	No	No	No	Awoken	Yes	No	No	No	Yes	Yes	No	No	Alive	No	Yes	No				2	1	2
2004	Female	1	3.3	No	Yes	No	No	Yes	Yes	No	No	34.2	2	Normal	No	Yes	No	No	No	Sleepy	Yes	No	No	No	Yes	Yes	No	No	Alive	No	Yes	No				2	1	2
2004	Male	79	5.4	No	No	No	No	Yes	No	No	No	38	1	Normal	No	No	No	No	No	Awoken	No								Alive	No	Yes	No				2	1	2
2004	Male	35	3.9	Yes	Yes	Yes	Yes	Yes	Yes	No	No	36.2	1	Normal	No	No	No	Yes	No	Awoken	Yes	No	No	No	Yes	No	No	No	Alive	No	Yes	No				2	1	2
2004	Female	35	3.9	No	No	No	Yes	Yes	No	No	No	39.9	1	Depressed	Mild	No	No	No	No	Awoken	Yes	No	No	No	Yes	Yes	No	No	Left	No	Yes	No				2	1	2
2004	Female	8	1.5	No	No	No	No	No	No	No	No	34.1	2	Normal	No	No	Yes	No	No	Sleepy	Yes	No	No	No	Yes	Yes	No	No	Transfered	No	Yes	No	No	Yes	No	2	1	1
2004	Female	72	4.7	Yes	Yes	No	No	Yes	No	No	No	37.1	1	Normal	No	Yes	No	Yes	No	Awoken	Yes	No	No	No	No	Yes	No	No	Alive	No	Yes	No				2	1	2
2004	Male	25	4.1	No	No	No	No	Yes	No	No	No	36.9	2	Normal	No	No	No	No	No	Awoken	Yes	Yes	No	No	Yes	No	No	No	Alive	No	Yes	No				2	1	2
2004	Male	7	2.7	No	No	No	No	Yes	No	No	No	36.9	2	Normal	No	No	No	No	No	Sleepy	Yes	Yes	No	No	No	No	No	No	Alive	No	No	Yes				2	1	2
2004	Male	3	2	No	No	No	No	Yes	Yes	No	No	36.6	1	Normal	No	No	Yes	No	No	Awoken	Yes	No	No	No	Yes	Yes	No	No	Dead							2	2	2
2004	Male	51	3.4	Yes	Yes	No	Yes	Yes	No	No	No	38.4	1	Normal	No	No	No	Yes	No	Awoken	Yes	Yes	No	No	Yes	Yes	No	No	Alive	No	Yes	No				2	1	2
2004	Female	65	5.3	Yes	Yes	No	Yes	Yes	No	No	No	36.3	1	Depressed	No	No	No	Yes	No	Awoken	Yes	No	No	No	Yes	Yes	No	No	Alive	No	Yes	No				2	1	2
2004	Female	5	2.7	No	No	No	No	Yes	No	No	No	35.7	2	Normal	No	No	No	No	No	Sleepy	Yes	Yes	No	No	Yes	No	No	No	Left	No	Yes	No				2	1	2
2004	Female	1	2.7	No	Yes	No	No	Yes	Yes	No	No	38.3	1	Normal	No	No	No	No	No	Awoken	Yes	No	No	No	Yes	Yes	No	No	Alive	No	Yes	No				2	1	2
2004	Female	73	4.1	Yes	No	No	No	Yes	No	No	No	36.7	1	Normal	No	Yes	No	No	No	Awoken	No								Alive	No	Yes	No				2	1	2
2004	Female	27	2.8	No	No	Yes	No	Yes	No	No	No	38.5	2	Tense	No	No	No	No	No	Awoken	Yes	No	No	No	Yes	Yes	No	No	Alive	No	Yes	No				2	1	2
2004	Male	47	3.7	Yes	No	No	No	Yes	No	No	No	38.1	1	Normal	No	No	No	No	No	Awoken	Yes	No	No	No	Yes	Yes	No	Yes	Dead	Yes	No	No	Yes	No	No	1	1	1							1
2004	Male	11	3.9	No	No	No	No	Yes	No	No	No	37	2	Normal	No	No	No	No	No	Awoken	Yes	No	No	No	Yes	Yes	No	No	Alive	No	Yes	No				2	1	2
2004	Male	32	4.7	Yes	Yes	Yes	No	Yes	No	No	No	36.7	1	Normal	No	No	No	Yes	No	Awoken	Yes	Yes	No	No	Yes	No	No	No	Alive	No	Yes	No				2	1	2
2004	Female	4		Yes	No	Yes	Yes	Yes	No	Yes	No	39.5	2	Normal	No	No	No	No	No	Awoken	No								Alive	No	No	Yes				2	1	2
2004	Male	63	4.9	No	No	No	No	Yes	No	No	No	37.7	1	Normal	No	No	No	No	No	Sleepy	No	No	No	No	No	No	No	No	Transfered							2	2	2
2004	Male	0		Yes	No	Yes	Yes	Yes	No	No	No	35.6	2	Non aplicable	Severe	Yes	No	No	No	Sleepy	Yes	No	No	Yes	No	No	No	No	Alive							2	2	2
2004	Male	68	4.1	No	No	No	No	Yes	Yes	No	No	38.9	1	Normal	No	Yes	No	No	No	Awoken	No								Transfered	No	Yes	No				2	1	2
2004	Male	9	1.8	No	No	No	No	Yes	No	No	No	38.1	1	Normal	No	No	No	No	No	Awoken	Yes	No	No	No	Yes	Yes	No	Yes	Left	Yes	No	No	No	Yes	No	1	1	1
2004	Male	9	3.1	No	No	No	No	Yes	No	No	No	37.6	2	Normal	No	No	No	No	No	Awoken	No								Alive	No	Yes	No	No	Yes	No	2	1	1
2004	Female	27	2.7	No	No	No	No	Yes	No	No	No	38.8	2	Normal	No	No	No	No	No	Awoken	Yes	Yes	No	No	Yes	No	No	No	Alive	No	Yes	No	No	Yes	No	2	1	1
2004	Male	50	3	Yes	No	Yes	No	Yes	No	No	Others	39.6	1	Tense	No	No	No	No	No	Awoken	Yes	No	No	No	Yes	Yes	No	No	Alive	No	Yes	No	No	Yes	No	2	1	1
2004	Female	70	3	Yes	Yes	No	No	Yes	Yes	No	Yes	35	1	Normal	No	No	No	Yes	No	Sleepy	Yes	No	No	No	Yes	Yes	No	Yes	Dead	No	Yes	No				2	1	2
2004	Male	29	2.8	Yes	No	No	Yes	Yes	No	No	Yes	37.5	1	Normal	No	No	No	Yes	No	Sleepy	Yes	No	No	No	Yes	Yes	No	No	Alive	No	No	Yes	No	Yes	No	2	1	1
2004	Male	9	3.1	No	No	No	No	Yes	No		No	38.4	2	Normal	No	No	No	No	No	Sleepy	Yes	No	No	No	Yes	Yes	No	No	Alive	No	Yes	No	No	Yes	No	2	1	1
2004	Female	86	6.5	Yes	Yes	Yes	No	Yes	No	No	No	36.5	1	Normal	No	No	No	Yes	No	Awoken	Yes	No	No	No	No	Yes	No	No	Alive	No	Yes	No				2	1	2
2004	Male	15	2.2	Yes	No	No	No	Yes	No	No	No	36.4	1	Normal	No	No	No	No	No	Awoken	Yes	No	No	No	Yes	Yes	No	Yes	Alive	No	Yes	No	No	Yes	No	2	1	1
2004	Male	72	4.2	Yes	No	No	No	Yes	Yes	No	No	39.6	1	Normal	No	No	No	No	No	Awoken	Yes	Yes	No	No	No	No	No	No	Alive	No	Yes	No				2	1	2
2004	Male	21	3.6	Yes	Yes	Yes	Yes	Yes	No	No	No	38.1	1	Normal	No	No	No	Yes	No	Sleepy	Yes	No	No	No	Yes	Yes	No	No	Alive	No	Yes	No				2	1	2
2004	Female	7	2.9	No	No	No	No	Yes	Yes	No	No	37.8	2	Normal	No	No	Yes	No	No	Awoken	Yes	No	No	No	Yes	Yes	No	No	Alive	No	No	Yes	No	Yes	No	2	1	1
2004	Female	64	4.3	No	No	No	No	Yes	No	No	No	38	1	Normal	No	No	Yes	No	No	Sleepy	No								Alive	No	Yes	No				2	1	2
2004	Male	3	1.4	No	No	No	No	Yes	No	No	No	36.2	2	Normal	No	No	No	No	No	Awoken	No								Transfered							2	2	2
2004	Female	3	1.5	No	No	No	No	No	No	No	No	36.2	2	Normal	No	No	No	No	No	Awoken	Yes	No	No	Yes	No	Yes	No	No	Transfered							2	2	2
2004	Female	0	2.6	No	Yes	No	No	Unknown	No	No	No	-9	2	Normal	No	No	No	Yes	No	Awoken	Yes	No	No	No	Yes	Yes	No	No	Alive	No	Yes	No				2	1	2
2004	Male	1	3.1	No	No	No	No	Yes	No	No	No	38.1	2	Normal	No	No	No	No	No	Awoken	Yes	No	No	No	Yes	Yes	No	No	Alive	No	No	Yes	No	Yes	No	2	1	1
2004	Female	44	4.1	Yes	No	Yes	Yes	Yes	No	No	No	37	2	Normal	No	No	No	No	No	Awoken	Yes	No	No	No	No	No	No	No	Alive	No	Yes	No				2	1	2
2004	Male	21	3.2	No	No	No	No	Yes	No	No	Yes	37.6	2	Normal	No	No	No	No	No	Sleepy	Yes	No	No	No	Yes	Yes	No	No	Alive	No	Yes	No	No	Yes	No	2	1	1
2004	Male	15	2.8	No	No	No	No	Yes	No	No	No	36.5	1	Normal	No	No	No	No	No	Awoken	Yes	No	No	No	Yes	Yes	No	No	Alive	No	No	Yes	No	Yes	No	2	1	1
2004	Male	19	3.9	Yes	Yes	No	No	Yes	No	No	No	38.7	1	Normal	No	No	No	No	No	Sleepy	Yes	No	No	No	Yes	Yes	No	No	Alive	Yes	No	No				1	1	2	1
2004	Female	12	3.5	No	No	No	No	Yes	No	No	No	38.9	2	Normal	No	No	No	No	No	Awoken	Yes	Yes	No	No	Yes	No	No	No	Alive	No	No	Yes				2	1	2
2005	Male	18	3	Yes	No	No	No	Yes	No	No	No	37.2	2	Normal	No	No	No	No	No	Awoken	Yes	Yes	No	No	Yes	No	No	No	Alive	No	No	Yes	No	Yes	No	2	1	1
2005	Male	69	4.1	Yes	No	Yes	No	Yes	No	No	No	38.6	1	Normal	No	Yes	No	No	No	Awoken	Yes	No	No	Yes	No	No	No	No	Alive	No	Yes	No				2	1	2
2005	Female	33	4.6	Yes	Yes	No	No	Yes	No	No	No	36.8	1	Normal	No	No	No	Yes	No	Awoken	Yes	No	No	No	Yes	Yes	No	No	Alive	No	Yes	No				2	1	2
2005	Female	19	1.8	No	No	No	Yes	Yes	Yes	No	No	39.5	1	Normal	Light	No	No	No	Yes	Sleepy	Yes	No	No	No	Yes	Yes	No	No	Dead	Yes	No	No				1	1	2							1
2005	Female	54	4.5	No	No	Yes	Yes	Yes	Yes	No	No	37.8	1	Depressed	Mild	No	No	No	No	Awoken	Yes	Yes	No	No	Yes	No	Yes	No	Alive	Yes	No	No				1	1	2					1
2005	Male	17	3.4	Yes	Yes	No	No	Yes	No	No	No	38.3	1	Normal	No	No	No	Yes	No	Awoken	Yes	No	No	No	Yes	Yes	No	No	Alive	Yes	No	No	No	Yes	No	1	1	1	1
2004	Male	1	3.5	No	No	No	No	No	No	No	No	37.8	2	Normal	No	No	No	No	No	Awoken	Yes	No	No	No	Yes	Yes	No	No	Alive	No	Yes	No				2	1	2
2005	Female	27	1.9	Yes	No	No	No	Yes	No	Yes	No	38.9	1	Normal	No	No	No	No	No	Sleepy	Unknown								Left							2	2	2
2005	Male	0	2.7	No	No	No	No	No	No	No	No	38.8	2	Normal	No	No	No	No	No	Awoken	Yes	No	No	No	Yes	Yes	No	No	Alive	No	Yes	No				2	1	2
2004	Female	32	4.5	Yes	No	No	No	Yes	No	No	No	37.5	1	Normal	No	No	No	No	No	Sleepy	Yes	No	No	No	Yes	Yes	No	No	Alive	No	Yes	No				2	1	2
2004	Male	9	3.8	Yes	No	No	Yes	Yes	No	No	No	37.4	2	Normal	No	No	No	No	No	Sleepy	Yes	Yes	No	No	Yes	No	No	No	Alive	No	Yes	No				2	1	2
2004	Male	12	3.9	No	No	No	No	Yes	No	No	No	37.9	2	Normal	No	No	No	No	No	Awoken	Yes	No	No	No	Yes	Yes	No	No	Alive	Yes	No	No	No	Yes	No	1	1	1			1
2005	Female	0	1.6	No	No	No	No	Yes	No	No	No	36.4	1	Normal	No	No	No	No	No	Awoken	No								Transfered	No	Yes	No				2	1	2
2005	Female	1	3.3	Yes	Yes	No	No	Yes	No	No	No	41	1	Normal	No	No	No	No	No	Awoken	Yes	Yes	No	No	Yes	No	No	No	Alive	Yes	No	No				1	1	2
2005	Male	8	3.3	No	No	No	No	Yes	No	No	No	36.8	2	Normal	No	No	No	No	No	Awoken	Yes	No	No	No	Yes	Yes	No	No	Alive	No	Yes	No				2	1	2
2005	Female	7	3.7	No	No	No	No	Yes	No	No	No	36.9	2	Normal	No	No	No	No	No	Sleepy	Yes	No	No	No	Yes	Yes	No	No	Alive	No	Yes	No				2	1	2
2005	Male	0	3	No	No	No	No	Yes	No	No	No	37.7	2	Normal	No	No	No	No	No	Sleepy	No								Alive	No	No	Yes				2	1	2
2005	Male	1	3.4	No	No	No	No	Yes	No	No	No	38.9	2	Normal	No	No	No	No	No	Sleepy	Yes	No	No	No	Yes	Yes	No	No	Alive	No	No	Yes	No	Yes	No	2	1	1
2005	Female	86	3.9	Yes	Yes	Yes	No	Yes	No	No	No	37.7		Normal	No	No	No	Yes	No	Awoken	Yes	Yes	Yes	Yes	Yes	No	No	No	Dead	No	Yes	No				2	1	2
2005	Female	9	3.4	No	No	No	No	Yes	No	No	No	37.5	2	Normal	No	No	No	No	No	Sleepy	Yes	No	No	No	Yes	Yes	No	No	Alive	No	Yes	No				2	1	2
2005	Female	1	1.7	No	No	No	No	Yes	No	No	No	35.1	2	Normal	No	No	No	No	No	Awoken	Yes	No	No	No	Yes	Yes	No	No	Alive							2	2	2
2005	Female	34	4.2	Yes	No	No	No	Yes	No	No	No	38.7	1	Normal	No	No	No	No	No	Awoken	Yes	No	No	No	Yes	Yes	No	No	Alive	No	No	Yes	No	Yes	No	2	1	1
2005	Male	20	3.3	Yes	No	No	No	Yes	No	No	Yes	37	1	Normal	No	No	No	No	No	Awoken	Yes	Yes	No	Yes	No	No	No	No	Alive	No	No	Yes	No	Yes	No	2	1	1
2005	Male	55	5.2	Yes	No	No	No	Yes	No	No	No	37.4	2	Normal	No	No	No	No	No	Awoken	No								Alive	No	Yes	No				2	1	2
2005	Female	7	3.2	No	No	No	No	Yes	No	No	No	36.7	2	Normal	No	No	No	No	No	Sleepy	Yes	Yes	No	No	No	No	No	No	Alive	No	Yes	No				2	1	2
2005	Female	36	5.4	No	No	No	No	Yes	No	No	No	36.5	2	Normal	No	No	No	No	No	Awoken	Yes	Yes	No	No	No	No	No	No	Alive	No	Yes	No				2	1	2
2004	Male	49	4.5	Yes	Yes	No		Yes	No	No	Yes	37.6	1	Normal	No	No	No	Yes	No	Awoken	Yes	No	No	No	Yes	Yes	No	No	Alive	No	Yes	No				2	1	2
2004	Male	11	2.8	No	No	No	No	Yes	No	No	No	36.7	1	Normal	No	No	No	No	No	Sleepy	Yes	Yes	No	No	Yes	No	No	No	Alive	Yes	No	No				1	1	2					1
2004	Female	1	2.4	No	Yes	No	No	Yes	No	No	No	37.6	1	Normal	Light	No	No	No	No	Awoken	Yes	No	No	No	Yes	Yes	No	No	Alive	Yes	No	No	No	Yes	No	1	1	1					1
2004	Female	1	2.4	No	Yes	No	No	Yes	No	No	No	37.3	1	Normal	No	No	No	No	No	Awoken	Yes	No	No	No	Yes	Yes	No	No	Alive	No	No	Yes	No	Yes	No	2	1	1
2004	Male	2	2.5	No	No	No	No	Yes	No	No	No	38.3	1	Normal	No	No	No	No	No	Awoken	Yes	No	No	No	Yes	Yes	No	No	Alive	No	Yes	No	No	Yes	No	2	1	1
2004	Male	3	2.5	No	No	No	No	Yes	No	No	No	39	2	Normal	No	No	No	No	No	Awoken	Yes	No	No	No	Yes	Yes	No	No	Alive	No	No	Yes	No	Yes	No	2	1	1
2004	Female	21	3.7	No	No	No	No	Yes	No	No	No	36.9	1	Normal	No	No	No	No	No	Awoken	Yes	No	No	No	Yes	Yes	No	No	Alive	No	Yes	No	No	Yes	No	2	1	1
2004	Male	47	3.6	Yes	No	No	No	Yes	No	No	No	37.6	2	Normal	No	No	No	No	No	Sleepy	Yes	No	No	No	Yes	Yes	No	No	Dead	Yes	No	No				1	1	2								1
2004	Male	0		No	No	No	No	No	No	No	No	39.7	2	Non aplicable	No	No	No	No	No	Awoken	No								Alive							2	2	2
2004	Male	4	2.3	Yes	No	No	No	Yes	No	Yes	No	37	1	Normal	No	No	No	No	No	Stired	Yes	No	No	No	Yes	Yes	No	No	Alive	No	Yes	No	No	Yes	No	2	1	1
2004	Male	8	3.1	No	No	No	No	Yes	No	No	No	36.9	1	Normal	No	No	No	No	No	Sleepy	Yes	Yes	No	No	Yes	No	No	No	Alive	No	No	Yes				2	1	2
2004	Female	84	4.9	Yes	Yes	No	Yes	Yes	No	No	No	38.5	1	Normal	No	No	No	No	No	Awoken	Yes	Yes	No	No	Yes	No	No	No	Alive	No	Yes	No				2	1	2
2004	Female	0	3.5	No	No	No	No	Yes	No	No	No	38	2	Normal	No	No	No	No	No	Awoken	Yes	No	No	No	Yes	Yes	No	No	Alive	No	Yes	No	No	Yes	No	2	1	1
2004	Male	27	2	No	No	No	No	Yes	No	No	No	36.6	1	Normal	No	No	No	No	No	Sleepy	Yes	Yes	No	No	No	No	No	No	Alive	No	Yes	No				2	1	2
2004	Male	1	3.8	No	No	No	No	Yes	No	No	No	38.2	2	Normal	No	No	No	No	No	Sleepy	Yes	No	No	No	Yes	Yes	No	No	Alive	No	Yes	No				2	1	2
2004	Male	1	3.3	No	No	No	No	Yes	No	No	No	36.7	2	Normal	No	No	No	No	No	Awoken	Yes	No	No	No	Yes	Yes	No	No	Alive	No	Yes	No				2	1	2
2004	Male	8	3.4	No	No	No	No	Yes	No	No	No	36.7	1	Normal	No	No	No	No	No	Awoken	Yes	Yes	No	No	No	No	No	No	Alive	No	Yes	No				2	1	2
2004	Male	1	3.8	No	No	No	Yes	Yes	No	No	No	38.3	2	Normal	No	No	No	No	No	Sleepy	Yes	No	No	No	Yes	Yes	No	No	Alive	No	Yes	No	No	Yes	No	2	1	1
2004	Male	3	2.7	No	No	No	No	Yes	No	No	No	39.9	2	Tense	No	No	No	No	No	Awoken	Yes	No	No	No	Yes	Yes	No	No	Alive	No	Yes	No	No	Yes	No	2	1	1
2005	Female	1	1.6	No	Yes	No	No	No	Yes	No	No	35.4	2	Normal	No	No	No	Yes	No	Sleepy	Yes	No	No	No	Yes	Yes	No	No	Dead	No	No	Yes				2	1	2
2005	Male	9	2.7	No	No	No	Yes	Unknown		No	No	37.2	2	Normal	No	No	No	No	No	Sleepy	Yes	No	No	No	Yes	Yes	No	No	Alive	No	Yes	No	No	Yes	No	2	1	1
2005	Male	86	4	Yes	Yes	No	No	Yes	Yes	No	No	37.4	1	Normal	Light	No	No	Yes	No	Awoken	Yes	Yes	Yes	No	Yes	No	No	No	Dead	No	Yes	No				2	1	2
2005	Male	2	2.9	Yes	No	No	No	Yes	No	No	No	38.9	1	Normal	Mild	No	No	No	No	Awoken	Yes	No	No	No	Yes	Yes	No	No	Alive	No	Yes	No	No	Yes	No	2	1	1
2005	Female	87	5.6	Yes	No	No	No	Yes	No	No	No	39.9	1	Tense	No	No	No	No	No	Awoken	Yes	No	No	No	Yes	Yes	No	No	Alive	No	Yes	No	No	Yes	No	2	1	1
2005	Female	86	4.6	Yes	Yes	Yes	No	Yes	No	No	No	36.5	1	Normal	No	No	No	No	No	Awoken	Yes	No	No	No	Yes	Yes	No	No	Alive	No	Yes	No				2	1	2
2005	Female	22		No	No	No	No	No	No	No	No	37.4	2	Normal	No	No	No	No	No	Awoken	Yes	No	No	No	No	Yes	No	No	Transfered							2	2	2
2005	Male	1	1.6	No	No	No	No	Yes	Yes	No	No	36	1	Normal	Light	No	No	No	No	Awoken	Yes	No	No	No	Yes	Yes	No	No	Alive	No	Yes	No				2	1	2
2005	Male	17	3.7	No	No	No	No	No	No	No	No	36.9	2	Normal	No	No	No	No	No	Awoken	Yes	Yes	No	No	Yes	No	No	No	Alive	No	Yes	No	No	Yes	No	2	1	1
2005	Female	9	3.2	No	No	No	No	Yes	No	No	Yes	37.9	2	Normal	No	No	No	No	No	Awoken	Yes	No	No	No	Yes	Yes	No	No	Alive							2	2	2
2005	Female	8		No	No	Unknown	No	Yes	No	No	No	39.1	1	Normal	No	No	No	No	No	Awoken	Yes	No	No	No	Yes	Yes	No	No	Alive	No	Yes	No	No	Yes	No	2	1	1
2005	Female	27	3	No	No	No	No	Yes	No		No	36.6	2	Normal	No	No	No	No	No	Sleepy	Yes	Yes	No	No	Yes	No	No	No	Alive	No	Yes	No				2	1	2
2005	Male	12	3.4	No	No	No	No	Yes	No	No	No	36.5	1	Normal	No	No	No	No	No	Awoken	Yes	Yes	No	No	No	No	No	No	Alive							2	2	2
2005	Female	41	2.7	Yes	Yes	No	No	Yes	No	No	No	36.6	1	Normal	No	No	No	No	No	Awoken	Yes	No	No	No	Yes	Yes	No	No	Alive	No	Yes	No				2	1	2
2005	Female	1	3.3	No	No	No	No	Yes	No	No	No	38.6	2	Normal	No	No	No	No	No	Awoken	Yes	No	No	No	Yes	Yes	No	No	Alive	No	Yes	No				2	1	2
2005	Male	1	3.9	No	No	No	No	Yes	No	No	No	37.9	2	Normal	No	No	No	No	No	Sleepy	Yes	No	No	No	Yes	Yes	No	No	Alive	No	Yes	No				2	1	2
2005	Female	12	3.7	Yes	No	No	No	Yes	No	No	No	37.1	2	Normal	No	No	No	No	No	Awoken	Yes	Yes	No	No	Yes	No	No	No	Alive	No	Yes	No	No	Yes	No	2	1	1
2005	Female	78	4.7	Yes	Yes	No	No	Yes	No	No	No	37.6	1	Normal	No	No	No	No	No	Awoken	Yes	No	No	Yes	Yes	No	No	No	Left	No	No	Yes				2	1	2
2005	Male	1	2.5	Yes	Yes	No	No	Yes	No	No	Yes	37.3	1	Normal	No	No	No	No												No	Yes	No				2	1	2
2005	Male	1	2.5	Yes	Yes	No	No	Yes	No	No	Yes	37.3	1	Normal	No	No	No	Yes	No	Awoken	Yes	No	No	No	Yes	Yes	No	No	Alive							2	2	2
2005	Male	1	2.6	No	No	No	No	Yes	No	No	No	38	2	Normal	Light	No	No	No	No	Awoken	Yes	No	No	No	Yes	Yes	No	No	Alive	No	Yes	No	No	Yes	No	2	1	1
2005	Male	7	3.2	No		No	No	Yes	No	No	No	36.5	2	Normal	No	No	No	No	No	Awoken	Yes	Yes	No	No	Yes	No	No	No	Alive	No	No	Yes				2	1	2
2005	Female	11	3.7	No	No	No	No	Yes	Yes	No	Yes	39	1	Normal	No	No	No	No	No	Awoken	Yes	Yes	No	No	Yes	No	No	No	Alive	No	Yes	No	No	Yes	No	2	1	1
2005	Male	86	5.7	No	No	No	No	Yes	No	No	No	39.8	1	Normal	No	Yes	No	No	No	Awoken	Yes	Yes	No	No	No	No	No	No	Alive	Yes	No	No				1	1	2						1
2005	Female	0	3.8	Yes	Yes	No	Yes	Yes	Yes	No	No	37	1	Tense	No	No	No	Yes	No	Sleepy	Yes	No	No	No	No	No	No	Yes	Dead	Yes	No	No	Yes	No	No	1	1	1				1
2005	Male	1	3.4	No	No	No	No	Yes	No	No	No	37.6	2	Normal	No	No	No	No	No	Awoken	Yes	No	No	No	Yes	Yes	No	No	Alive	No	Yes	No				2	1	2
2005	Female	1	2.7	No	No	No	No	Yes	No	No	No	38.6	2	Normal	No	No	No	No	No	Awoken	Yes	Yes	No	No	Yes	No	No	No	Alive	No	Yes	No				2	1	2
2005	Male	7	2.5	No	No	Yes	No	Yes	No	No	No	36.1	2	Normal	No	No	No	No	No	Sleepy	Yes	Yes	No	No	Yes	No	No	No	Alive	No	No	Yes				2	1	2
2005	Male	31	6.8	Yes	No	No	No	Yes	No	No	No	37	2	Non aplicable	No	Yes	No	No	No	Awoken	Yes	No	No	No	No	No	Yes	No	Alive	No	No	Yes				2	1	2
2005	Female	65	5.8	Yes	Yes	No	No	Yes	No	No	No	38.3	1	Normal	No	No	No	Yes	No	Awoken	Yes	No	No	No	Yes	Yes	No	No	Alive	No	Yes	No				2	1	2
2005	Female	9	2.8	No	No	No	No	Yes	Yes	No	No	37.6	1	Tense	No	No	No	No	No	Awoken	Yes	No	No	No	No	Yes	No	Yes	Alive	Yes	No	No	Yes	No	No	1	1	1	1
2005	Male	43	4.8	Yes	Yes	No	No	Yes	No	No	No	37.1	1	Normal	No	No	No	No	No	Awoken	Yes	No	No	No	Yes	Yes	No	No	Alive	No	Yes	No				2	1	2
2005	Female	42	4.6	No	No	Yes	Yes	Yes	No	No	No	38.6	2	Normal	Mild	No	No	No	No	Sleepy	Yes	No	No	No	Yes	No	No	No	Alive	No	Yes	No				2	1	2
2005	Male	9	3.4	No	No	No	Yes	Yes	No	No	No	39.1	1	Normal	No	No	No	No	No	Awoken	Yes	No	Yes	No	Yes	Yes	No	No	Alive	Yes	No	No	No	Yes	No	1	1	1			1
2005	Male	84	5.6	Yes	No	Yes	Yes	Yes	No	Yes	No	37.1	1	Normal	Severe	No	No	No	No	Sleepy	No								Alive	No	Yes	No				2	1	2
2005	Male	7	3.2	Yes	No	No	No	Yes	No	No	No	36.6	2	Normal	No	No	No	No	No	Awoken	Yes	Yes	No	No	Yes	No	No	No	Alive	No	Yes	No	Yes	No	No	1	1	1					1
2005	Female	35	4	Yes	No	No	No	Yes	Yes	No	No	37.7	2	Normal	Light	No	No	Yes	No	Awoken	Yes	No	No	No	Yes	Yes	No	No	Alive	No	Yes	No				2	1	2
2005	Female	84	4.6	Yes	No	No	No	Yes	No	No	No	37.1	1	Normal	No	Yes	No	No	No	Awoken	Yes	Yes	No	No	No	No	No	No	Alive	No	Yes	No				2	1	2
2005	Female	76	4.6	Yes	Yes	No	No	Yes	No	No	No	36.6	1	Normal	No	No	No	Yes	No	Awoken	Yes	No	No	Yes	No	No	No	No	Dead	No	Yes	No				2	1	2
2005	Female	86	5.7	Yes	Yes	No	No	Yes	No	No	No	37.8	1	Normal	No	No	No	Yes	No	Awoken	Yes	No	No	No	Yes	Yes	No	Yes	Alive	Yes	No	No				1	1	2				1
2005	Male	59	4.4	Yes	No	Yes	No	Yes	No	No	No	36.7	1	Normal	No	No	No	No	No	Awoken	Yes	No	Yes	No	No	Yes	Yes	No	Left	No	No	Yes				2	1	2
2005	Female	2	2.9	Yes	No	No	No	Yes	No	No	No	37.6	1	Normal	No	No	No	No	No	Sleepy	Yes	No	No	No	Yes	Yes	No	No	Alive	No	No	Yes	No	Yes	No	2	1	1
2005	Male	8	2.9	No	No	No	No	Yes	No	No	No	37.9	1	Normal	No	No	No	No	No	Sleepy	Yes	Yes	No	No	Yes	No	No	No	Alive	No	Yes	No				2	1	2
2005	Male	15	4.3	Yes	No	No	No	Yes	No	No	Others	38.2	1	Normal	No	No	No	No	No	Awoken	Yes	Yes	No	No	Yes	Yes	No	No	Alive							2	2	2
2005	Male	25	3.3	Yes	No	Yes	No	Yes	No	No	No	38.1	1	Normal	No	No	Yes	No	No	Sleepy	Yes	No	No	No	Yes	Yes	No	Yes	Alive	Yes	No	No				1	1	2						1
2005	Female	57	5.4	Yes	Yes	No	No	Yes	No	No	No	37.1	1	Normal	No	No	No	No	No	Awoken	Yes	No	No	No	Yes	Yes	No	No	Alive	No	Yes	No				2	1	2
2005	Female	13	3.3	No	No	No	No	No	No	Yes	No	36.4	2	Normal	No	No	No	No	No	Awoken	Yes	No	No	No	Yes	Yes	No	No	Alive	No	No	Yes				2	1	2
2005	Male	2	1.9	No	No	No	No	Yes	No	No	No	36.46	2	Normal	No	No	No	No	No	Sleepy	Yes	No	No	No	Yes	Yes	No	No	Alive	Yes	No	No	No	Yes	No	1	1	1									1
2005	Female	8	3.6	No	No	No	No	Yes	No	No	No	38.1	1	Normal	No	No	No	No	No	Awoken	Yes	No	No	No	Yes	Yes	No	No	Alive	No	Yes	No				2	1	2
2005	Male	2	3.3	Yes	No	No	No	No	No	No	No	37.4	2	Normal	No	No	No	No	No	Awoken	Yes	No	No	No	Yes	Yes	No	No	Alive	No	Yes	No	No	Yes	No	2	1	1
2005	Male	12	3.2	Yes	Yes	No	No	Yes	No	No	No	38	2	Normal	No	No	No	No	No	Awoken	Yes	No	No	No	Yes	Yes	No	No		No	No	Yes	No	Yes	No	2	1	1
2005	Female	70	4.5	No	No	No	No	Yes	No	No	No	36.4	1	Normal	No	No	No	No	No	Sleepy	No								Alive	No	Yes	No				2	1	2
2005	Female	6	3.3	No	No	No	No	Yes	No	Yes	No	36.7	2	Normal	No	No	No	No	No	Sleepy	Yes	Yes	No	No	Yes	No	No	No	Alive	No	Yes	No				2	1	2
2005	Female	36	3.6	Yes	Yes	No	No	Yes	No	No	No	38.6	1	Depressed	Light	No	No	Yes	No	Awoken	Yes	No	No	No	Yes	Yes	No	No	Alive	No	Yes	No				2	1	2
2005	Female	30	3.1	Yes	Yes	No	No	Yes	No	No	No	37.2	1	Normal	No	No	No	Yes	No	Sleepy	Yes	No	No	No	Yes	Yes	No	No	Alive	No	Yes	No				2	1	2
2005	Female	37	4.8	Yes	Yes	No	No	Yes	No	No	No	37.7	1	Normal	No	No	No	No	No	Awoken	Yes	No	No	No	Yes	Yes	No	No	Alive	No	No	Yes				2	1	2
2005	Male	9	3.8	Yes	No	No	No	Yes	No	No	No	37.8	2	Normal	No	No	No	No	No	Awoken	Yes	Yes	No	No	Yes	No	No	No	Alive	No	Yes	No	No	Yes	No	2	1	1
2005	Male	25	2.9	No	No	No	No	Yes	No	Yes	No	39.7	2	Normal	No	No	No	No	No	Sleepy	Yes	No	No	No	Yes	Yes	No	No	Alive	No	No	Yes				2	1	2
2005	Female	5	1.9	No	No	No	No	Yes	No	No	No	38.8	1	Normal	No	No	No	No	No	Awoken	Yes	No	No	No	Yes	Yes	No	No	Dead	Yes	No	No	Yes	No	No	1	1	1						1
2005	Male	27	2.6	Yes	No	No	No	Yes	No	No	No	37.2	2	Normal	No	No	No	No	No	Sleepy	Yes	No	No	No	Yes	Yes	No	No	Alive	No	Yes	No				2	1	2
2005	Male	27	2.3	Yes	No	No	No	Yes	No	No	No	37.4	2	Normal	No	No	No	No	No	Sleepy	Yes	No	No	No	Yes	Yes	No	No	Alive	Yes	No	No	No	Yes	No	1	1	1					1
2005	Male	1	3.1	No	No	No	No	Yes	No	No	No	38.2	2	Normal	No	No	No	No	No	Awoken	Yes	No	No	No	Yes	No	No	No	Alive	Yes	No	No				1	1	2					1
2005	Female	8	3.1	No	Yes	No	No	Yes	No	No	No	39.5		Normal	No	No	No	No	No	Sleepy	Yes	No	No	No	Yes	Yes	No	No	Alive	No	Yes	No	No	Yes	No	2	1	1
2005	Male	62	4.2	No	No	Yes	No		No	No	Yes	36.5	2	Non aplicable	Severe	No	No	No	No	Sleepy	No								Alive	No	Yes	No				2	1	2
2005	Female	25	4.8	No	No	No	No	Yes	No	No	No	39.2	2	Normal	No	No	No	No	No	Awoken	Yes	No	No	No	Yes	Yes	No	No	Alive	No	Yes	No				2	1	2
2005	Female	48	5.9	Yes	No	No	No	Yes	No	No	No	36.4	1	Normal	No	No	No	No	No	Awoken	Yes	No	No	No	Yes	Yes	No	No	Alive	No	Yes	No				2	1	2
2005	Female	12	2.9	No	No	No	No	Yes	No	No	No	38.1	2	Normal	No	No	No	No	No	Awoken	Yes	No	No	No	Yes	Yes	No	No	Alive	Yes	No	No	No	Yes	No	1	1	1	1
2005	Female	2	3.3	No	No	No	No	Yes	No	No	No	39.2	2	Normal	No	No	No	No	No	Awoken	Yes	No	No	No	Yes	Yes	No	No	Alive	No	Yes	No				2	1	2
2005	Male	5	3.4	No	No	Yes	No	Yes	Yes	No	No	36.9	2	Normal	No	No	No	No	No	Awoken	Yes	No	No	No	Yes	Yes	No	No	Alive	No	Yes	No				2	1	2
2005	Female	20	3	Yes	No	No	No	No	No	No	No	39.4	2	Normal	No	No	No	No	No	Sleepy	Yes	No	No	No	Yes	No	No	No	Alive	No	Yes	No	No	Yes	No	2	1	1
2005	Male	14	2.8	Yes	No	No	No	Yes	Yes	No	No	38.8	2	Normal	Light	No	No	No	No	Awoken	Yes	No	No	No	Yes	Yes	No	No	Alive	No	No	Yes				2	1	2
2005	Male	0	4.2	No	Yes	No	No	Yes	No	No	No	35.5	2	Normal	Light	No	No	Yes	No	Awoken	Yes	No	No	No	Yes	Yes	No	No	Transfered	No	Yes	No				2	1	2
2005	Male	21	3.5	No	No	No	No	No	No	No	No	38	2	Normal	No	No	No	No	No	Sleepy	Yes	No	No	No	Yes	Yes	No	No	Alive	No	Yes	No				2	1	2
2005	Male	15	3.1	No	No	No	No	Yes	No	No	No	37.6	1	Normal	No	No	No	No	No	Awoken	Yes	Yes	No	No	No	No	No	No	Transfered	No	No	Yes				2	1	2
2005	Female	35	3.3	Yes	No	No	No	Yes	No	No	No	39.4	1	Normal	No	No	No	No	No	Awoken	Yes	No	No	No	Yes	Yes	No	No	Alive	No	No	Yes				2	1	2
2005	Female	4	3	No	No	No	No	Yes	No	No	No	37.5	1	Normal	No	No	No	No	No	Sleepy	No								Left							2	2	2
2005	Female	40	4.7	Yes	Yes	No	No	Yes	No	No	No	37.2	2	Normal	No	No	No	No	No	Awoken	Yes	No	No	No	No	Yes	No	No	Alive	No	No	Yes				2	1	2
2005	Male	81	5.2	No	No	Yes	No	Yes	No	No	No	36.6	1	Normal	No	No	No	No	No	Awoken	No								Alive	No	Yes	No				2	1	2
2005	Male	1	2.8	No	No	No	No	Yes	No	No	No	38.3	1	Normal	No	No	No	No	No	Sleepy	Yes	No	No	No	Yes	No	No	No	Alive	No	No	Yes	No	Yes	No	2	1	1
2005	Female	17	3.7	No	No	No	No	Yes	No	No	No	37.3	2	Normal	No	No	No	No	No	Sleepy	Yes	Yes	No	No	Yes	No	No	No	Alive	No	Yes	No				2	1	2
2005	Male	17	3.3	No	No	No	No	Yes	No	Yes	No	38.8	2	Normal	No	No	No	No	No	Sleepy	Yes	No	No	No	Yes	Yes	No	No	Alive	No	Yes	No	No	Yes	No	2	1	1
2005	Male	1	2.6	No	Yes	No	No	Yes	No	No	No	38.8	1	Normal	No	No	No	Yes	No	Sleepy	Yes	No	No	No	Yes	Yes	No	No	Dead	No	Yes	No				2	1	2
2005	Female	22	3.6	Yes	Yes	No	No	Yes	No	No	No	37.4	1	Normal	No	No	No	Yes	No	Sleepy	Yes	No	No	No	Yes	Yes	No	No	Alive	No	Yes	No				2	1	2
2005	Female	8	3.5	No	No	No	No	Yes	No	No	No	38.4	1	Normal	No	No	No	No	No	Awoken	Yes	No	No	No	Yes	Yes	No	No	Alive	No	No	Yes	No	Yes	No	2	1	1
2005	Female	0	3.2	No	No	No	No	Yes	No	No	Yes	37.8	2	Normal	No	No	Yes	No	No	Awoken	Yes	No	No	No	Yes	No	No	No	Alive	Yes	No	No	No	Yes	No	1	1	1					1
2005	Male	2	3	No	No	No	No	Yes	No	No	No	37.6	2	Normal	No	No	No	No	No	Sleepy	Yes	No	No	No	Yes	Yes	No	No	Alive	Yes	No	No	No	Yes	No	1	1	1	1
2005	Male	67	4.7	Yes	Yes	Yes	Yes	Yes	No	No	No	36.6	1	Normal	Severe	No	No	Yes	No	Sleepy	Yes	No	No	Yes	No	No	No	No	Dead	No	Yes	No				2	1	2
2005	Male	29	3.5	Yes	Yes	No	No	Yes	No	No	Yes	37.1	1	Normal	No	No	No	Yes	No	Awoken	Yes	Yes	No	No	Yes	No	No	No	Alive	No	Yes	No				2	1	2
2005	Male	51	3.5	Yes	Yes	No	No	Yes	Yes	No	No	37.8	1	Normal	No	No	No	No	No	Awoken	Yes	No	No	No	Yes	Yes	No	No	Left	No	Yes	No				2	1	2
2005	Male	42	4	Yes	Yes	No	No	Yes	No	No	No	36.9	2	Normal	No	No	No	No	No	Awoken	Yes	Yes	No	Yes	Yes	No	No	No	Alive	No	Yes	No				2	1	2
2005	Female	1	4.2	No	No	No	No	Yes	No	No	No	36.5	2	Normal	No	No	No	No	No	Awoken	Yes	No	No	No	Yes	Yes	No	No	Transfered	No	Yes	No	No	Yes	No	2	1	1
2005	Female	0	2.7	No	Yes	No	No	Yes	Yes	No	No	35.2	2	Normal	No	No	No	No	No	Unconscious	Yes	No	No	No	Yes	Yes	No	No	Dead	Yes	No	No				1	1	2	1
2005	Female	18	3.2	No	No	No	No	Yes	No	No	No	36.9	2	Normal	No	No	No	No	No	Sleepy	Yes	Yes	No	No	Yes	No	No	No	Alive	No	No	Yes				2	1	2
2005	Male	0	4.9	Yes	No	Yes	Yes	Yes	Yes	No	No	36.8	2	Depressed	Mild	No	No	No	No	Awoken	Yes	No	No	Unknown	Yes	Yes	No	No	Alive	No	Yes	No				2	1	2
2005	Male	1	3.1	No	No	No	No	No	No	No	No	39.1	2	Normal	No	No	No	No	No	Sleepy	Yes	No	No	No	Yes	Yes	No	Yes	Transfered	No	Yes	No				2	1	2
2005	Male	49	5.2	Yes	No	No	No	Yes	Yes	No	No	37.6	1	Normal	No	No	No	No	No	Awoken	Yes	No	No	No	Yes	Yes	No	No	Alive	No	Yes	No				2	1	2
2005	Female	2	3.4	No	No	No	No	Yes	No	No	No	38	1	Normal	No	No	No	No	No	Sleepy	Yes	No	No	No	Yes	Yes	No	No	Alive	No	Yes	No				2	1	2
2005	Male	52	4.9	Yes	Yes	No	No	Yes	No	No	No	37.5	1	Normal	No	No	No	No	No	Awoken	Yes	Yes	No	No	Yes	No	No	No	Alive	No	Yes	No				2	1	2
2005	Male	1	3.1	No	Yes	No	No	Yes	No	No	No	38.6	2	Normal	Light	No	No	Yes	No	Awoken	Yes	No	No	No	Yes	Yes	No	No	Alive	No	Yes	No				2	1	2
2005	Male	0		No	No	No	No	Yes	No	No	No	37.9	2	Normal	No	No	No	No	No	Sleepy	No								Alive	No	Yes	No				2	1	2
2005	Male	0	2.6	No	Yes	No	No	Unknown		No	No	35.4	1	Normal	No	Yes	No	Yes	No	Awoken	Yes	No	No	No	Yes	Yes	No	No	Alive	No	Yes	No				2	1	2
2005	Male	17	3.2	Yes	No	No	No	Yes	No	No	No	38.5	1	Normal	No	No	No	No	No	Sleepy	Yes	No	No	No	Yes	Yes	No	No	Alive	No	Yes	No				2	1	2
2005	Female	11	3	Yes	No	No	No	Yes	No	No	No	36.7	1	Normal	No	No	Yes	No	No	Awoken	Yes	Yes	No	No	Yes	No	No	No	Alive	No	Yes	No				2	1	2
2005	Female	11	3.7	No	No	No	No	Yes	No	No	No	36.8	2	Normal	No	No	No	No	No	Sleepy	Yes	No	No	No	Yes	Yes	No	No	Alive	No	Yes	No				2	1	2
2005	Male	56	4.8	Yes	Yes	No	No	Yes	No	No	No	37.1	1	Normal	No	No	No	Yes	No	Awoken	Yes	Yes	No	No	Yes	Yes	No	No	Alive	No	Yes	No				2	1	2
2005	Male	1	2.3	No	No	No	No	Yes	No	No	No	36.5	1	Normal	No	No	No	No	No	Awoken	Yes	No	No	No	Yes	Yes	No	No	Alive	No	Yes	No				2	1	2
2005	Male	14	3.1	Yes	No	No	No	Yes	No	No	No	36.8	1	Normal	No	No	No	No	No	Awoken	Yes	Yes	No	No	Yes	No	No	No	Alive	No	Yes	No				2	1	2
2005	Male	1	2.9	No	No	No	No	Yes	No	No	No	38	1	Normal	No	No	No	No	No	Awoken	Yes	No	No	No	Yes	Yes	No	No	Alive	No	No	Yes				2	1	2
2005	Male	53	2.6	No	No	Yes	No	Yes	No	No	No	36.7	2	Depressed	Mild	No	No	No	No	Sleepy	Yes	Yes	No	No	Yes	No	No	No	Alive	No	Yes	No				2	1	2
2005	Male	1	2.1	No	No	No	No	Yes	Yes	No	No	36.2	2	Normal	No	No	No	No	No	Awoken	Yes	No	No	No	Yes	Yes	No	No	Alive	No	Yes	No				2	1	2
2005	Male	13	3.6	Yes	No	No	No	Yes	No	No	No	37.6	2	Normal	No	No	No	No	No	Sleepy	Yes	No	No	No	Yes	Yes	No	No	Alive	No	No	Yes				2	1	2
2005	Female	0	3.6	No	Yes	No	No	No	No	No	No	36.5	2	Normal	No	No	No	No	No	Awoken	Yes	No	No	No	Yes	Yes	No	No	Alive	No	Yes	No	No	Yes	No	2	1	1
2005	Male	22	2.2	No	No	No	No	Yes	Yes	No	No	38.6	2	Tense	No	No	No	No	Yes	Sleepy	Yes	No	No	No	Yes	Yes	No	No	Left	No	Yes	No	No	Yes	No	2	1	1
2005	Female	43	2.6	No		Yes	No	Yes	Yes	No	No	35	2	Depressed	Severe	No	No	No	No	Awoken	Yes	No	No	No	Yes	Yes	No	Yes	Dead	Yes	No	No	No	Yes	No	1	1	1							1
2005	Female	1	2.4	Yes	No	No	No	No	No	No	No	37.1	2	Normal	No	No	No	No	No	Sleepy	Yes	No	No	No	Yes	Yes	No	No	Alive	No	Yes	No				2	1	2
2005	Female	11	3.4	No	No	No	No	Yes	No	No	No	36.3	2	Normal	No	No	No	No	No	Sleepy	Yes	Yes	No	No	Yes	No	No	No	Alive	No	Yes	No				2	1	2
2005	Male	48	5.4	Yes	Yes	No	No	Yes	No	No	No	37	2	Normal	No	No	No	Yes	No	Sleepy	Yes	No	No	No	Yes	Yes	No	No	Alive	No	No	Yes				2	1	2
2005	Male	69	5.6	No	No	No	No	Yes	No	No	No	39.2	2	Normal	No	No	No	No	No	Awoken	Yes	No	No	No	Yes	Yes	No	No	Alive	No	Yes	No				2	1	2
2005	Male	50	5.5	Yes	Yes	No	No	Yes	No	No	No	36.5	1	Normal	No	No	No	Yes	No	Awoken	Yes	Yes	No	No	Yes	No	No	No	Alive	No	Yes	No				2	1	2
2005	Female	2	3.8	No	Yes	No	No	Yes	Yes	No	No	37	1	Normal	No	No	No	No	No	Awoken	Yes	No	No	No	Yes	Yes	No	No	Transfered	No	Yes	No	No	Yes	No	2	1	1
2005	Male	27	4.6	Yes	No	No	No	Yes	Yes	No	No	37.6	2	Normal	No	No	No	No	No	Awoken	Yes	No	No	No	Yes	Yes	No	No	Alive	No	Yes	No				2	1	2
2005	Male	13	2.8	No	No	No	No	Yes	No	No	No	37	2	Normal	No	No	No	No	No	Awoken	Yes	Yes	No	No	Yes	No	No	No	Alive	No	No	Yes				2	1	2
2005	Male	58	5.3	Yes	No	No	No	Yes	No	No	No	37.9	2	Normal	No	No	No	No	No	Awoken	Yes	Yes	No	No	Yes	No	No	No	Alive	No	No	Yes				2	1	2
2005	Female	77	4.6	Yes	Yes	No	No	Yes	No	No	No	35.2	2	Normal	No	No	No	No	No	Awoken	Yes	No	No	No	No	Yes	No	No	Transfered	No	Yes	No				2	1	2
2005	Female	8	2.3	No	Yes	No	No	Yes	Yes	No	No	36.6	1	Tense	No	No	No	No	Yes	Awoken	Yes	No	No	No	Yes	Yes	No	No	Transfered	No	Yes	No				2	1	2
2005	Female	17	2.9	Yes	No	No	No	Yes	No	No	No	37.4	1	Normal	No	No	No	No	No	Sleepy	Yes	Yes	No	No	Yes	No	No	No	Alive	Yes	No	No				1	1	2					1
2005	Male	0	4.1	No	Yes	No	No	Yes	No	No	No	36	1	Normal	No	No	No	No	No	Awoken	Yes	No	No	No	Yes	Yes	No	No	Dead	No	Yes	No				2	1	2
2005	Male	10	2.8	No	No	No	No	Yes	No	No	No	36.1	2	Normal	No	No	No	No	No	Sleepy	Yes	Yes	No	No	Yes	No	No	No	Alive	No	Yes	No	No	Yes	No	2	1	1
2005	Female	86	5.3	Yes	No	No	No	Yes	No	No	No	36.6	2	Normal	No	No	No	No	No	Awoken	Yes	No	No	No	Yes	Yes	No	No	Alive	No	Yes	No				2	1	2
2005	Male	1	2.6	No	No	No	No	Yes	No	No	No	37.5	2	Normal	Light	No	No	No	No	Awoken	Yes	Yes	No	No	Yes	Yes	No	No	Alive	No	Yes	No	No	Yes	No	2	1	1
2005	Female	52	3.5	Yes	No	No	No	Yes	No	No	No	37.6	2	Normal	No	No	No	No	No	Awoken	Yes	No	No	No	Yes	Yes	No	No	Alive	No	Yes	No	No	Yes	No	2	1	1
2005	Female	89		No	No	No	No	Yes	No	No	No	35	1	Normal	No	No	No	No	No	Sleepy	Yes	No	No	No	Yes	Yes	No	No	Alive	No	Yes	No				2	1	2
2005	Male	0		No	No	Yes	No	Yes	No	No	No	35.6	2	Normal	Mild	No	No	No	No	Awoken	Yes	Yes	No	No	No	No	No	No	Alive	No	Yes	No				2	1	2
2005	Male	59	4	Yes	No	Yes	No	Yes	No	No	No	37	1	Normal	No	No	No	No	No	Awoken	Yes	No	No	No	No	No	Yes	No	Alive	No	Yes	No				2	1	2
2005	Female	1	2.6	No	No	No	No	Yes	No	No	No	38	2	Normal	No	No	Yes	No	No	Awoken	Yes	No	No	No	Yes	Yes	No	No	Alive	No	Yes	No				2	1	2
2005	Female	23	2.3	No	No	No	No	Yes	No	Yes	No	36.9	2	Normal	No	No	No	No	No	Awoken	Yes	No	No	No	Yes	Yes	No	No	Alive	No	Yes	No				2	1	2
2005	Female	12	4.5	Yes	No	Yes	No	Yes	No	No	No	37.1	1	Normal	No	No	No	No	No	Awoken	Yes	Yes	No	No	Yes	No	No	No	Alive	No	Yes	No	No	Yes	No	2	1	1
2005	Female	13	2.8	Yes	Yes	No	Yes	Unknown	No	No	No	38.9		Normal	No	No	No	Yes	No	Sleepy	Yes	No	No	No	Yes	Yes	No	No	Alive	No	Yes	No				2	1	2
2005	Female	1	4	No	No	Yes	Yes	Yes	No	No	No	37.1	2	Normal	No	No	No	No	No	Awoken	Yes	No	No	No	Yes	Yes	No	No	Alive							2	2	2
2005	Male	17	4.4	No	Yes	No	No	Yes	No	Yes	No	39	1	Normal	Light	No	No	Yes	No	Awoken	Yes	No	No	No	Yes	Yes	No	No	Alive	No	No	Yes				2	1	2
2005	Male	18	3.5	Yes	Yes	Yes	No	Yes	Yes	No	No	37.1	2	Normal	No	No	No	No	No	Awoken	Yes	No	No	No	Yes	Yes	No	No	Alive	No	Yes	No				2	1	2
2005	Male	0	3.3	No	No	No	No	Yes	No	No	No	37	2	Normal	No	No	No	No	No	Awoken	Yes	No	No	No	Yes	Yes	No	No	Alive	No	Yes	No				2	1	2
2005	Male	20	3.3	No	No	No	Yes	Yes	No	No	No	37.3	2	Normal	No	No	No	No	No	Awoken	Yes	No	No	No	Yes	Yes	No	No	Alive	No	No	Yes	No	Yes	No	2	1	1
2005	Male	34	4.7	Yes	No	No	No	Yes	No	No	No	39.1	1	Normal	No	No	No	No	No	Awoken	Yes	No	No	No	Yes	Yes	No	No	Alive	No	No	Yes	No	Yes	No	2	1	1
2005	Female	47	5.8	Yes	No	No	No	Yes	No	No	No	36.6	2	Normal	No	No	No	No	No	Awoken	Yes	Yes	No	No	No	No	No	No	Alive	No	Yes	No				2	1	2
2005	Male	64	6.1	Yes	Yes	No	No	Yes	No	No	No	36.6	1	Normal	No	No	No	Yes	No	Awoken	Yes	Yes	No	No	No	No	No	No	Alive	No	No	Yes				2	1	2
2005	Male	0	1.5	No	No	No	No	Yes	Yes	No	No	34	2	Normal	Light	No	No	No	No	Awoken	Yes	No	No	No	Yes	Yes	No	No	Alive	No	No	Yes				2	1	2
2005	Male	34		Yes	No	No	No	No	No	No	No	39	2	Non aplicable	Light	Yes	Yes	No	No	Sleepy	No								Alive	No	No	Yes				2	1	2
2005	Male	8	3.5	No	No	No	No	Yes	No	No	No	36.8	2	Normal	No	No	No	No	No	Sleepy	Yes	Yes	No	No	Yes	No	No	No	Alive	No	No	Yes				2	1	2
2005	Male	44	4.2	Yes	Yes	No	No	Yes	Yes	No	No	40	1	Normal	No	No	No	Yes	No	Awoken	Yes	No	No	No	Yes	Yes	No	No	Alive	Yes	No	No				1	1	2
2005	Female	1	1.8	No	Yes	No	No	Yes	Yes	No	No	36.2	2	Normal	No	No	No	Yes	No	Awoken	Yes	No	No	No	Yes	Yes	No	No	Dead	No	Yes	No				2	1	2
2005	Male	2	3.1	No	Yes	No	No	Yes	No	No	No	35.9	2	Normal	No	No	No	No	No	Awoken	Yes	No	No	No	Yes	Yes	No	No	Dead	No	No	Yes				2	1	2
2005	Female	12	2.7	No	No	No	No	Yes	No	No	No	36.4	2	Normal	No	No	No	No	No	Awoken	Yes	No	No	No	Yes	Yes	Yes	No	Alive	No	No	Yes	No	Yes	No	2	1	1
2005	Male	31	3.9	Yes	No	Yes	Yes	Yes	No	No	No	36.7	1	Normal	No	No	No	No	No	Awoken	Yes	No	No	No	Yes	Yes	No	No	Alive	No	Yes	No				2	1	2
2005	Male	63	3.9	Yes	Yes	No	Yes	Yes	No	No	No	35.8	2	Normal	Mild	No	No	No	No	Sleepy	Yes	No	No	No	No	Yes	No	No	Alive	No	Yes	No				2	1	2
2005	Male	0	3.6	No	Yes	No	No	No	Yes	No	No	35.66	1	Normal	No	Yes	No	No	No	Awoken	Yes	No	No	No	Yes	Yes	No	No	Alive	No	Yes	No				2	1	2
2005	Male	88	4.7	Yes	Yes	No	No	Yes	No	No	No	36.4	1	Normal	No	No	No	No	No	Awoken	Yes	No	No	No	Yes	Yes	No	No	Left	No	Yes	No				2	1	2
2005	Male	4	2.1	No	No	No	No	Yes	No	No	No	38.5	1	Normal	No	No	Yes	No	No	Awoken	Yes	No	No	No	Yes	Yes	No	No	Alive	No	Yes	No	No	Yes	No	2	1	1
2005	Female	4	3.5	Yes	Yes	No	No	Yes	No	No	No	37.8	2	Normal	No	No	No	No	No	Sleepy	Yes	Yes	No	No	Yes	No	No	No	Alive	No	Yes	No				2	1	2
2005	Female	39	4.4	Yes	No	No	No	Yes	No	No	No	36.6	2	Normal	No	No	No	No	No	Awoken	Yes	Yes	No	No	Yes	No	No	No	Alive	No	Yes	No				2	1	2
2005	Female	12	3.7	Yes	No	No	No	Yes	No	No	No	37.2	2	Normal	No	No	No	No	No	Awoken	Yes	No	No	No	Yes	Yes	No	No	Alive	No	No	Yes	No	Yes	No	2	1	1
2005	Male	43	3.7	Yes	No	No	No	Yes	No	No	No	37.6	2	Normal	No	No	No	Yes	No	Awoken	Yes	Yes	No	No	Yes	No	No	No	Left	No	Yes	No				2	1	2
2005	Male	1	1.8	No	No	No	No	Yes	No	No	No	36.3	2	Normal	No	No	Yes	No	No	Awoken	Yes	No	No	No	Yes	Yes	No	No	Alive	No	Yes	No				2	1	2
2005	Female	7	2.2	No	No	No	No	Yes	Yes	No	No	36.6	1	Tense	Light	No	No	No	No	Stired	Yes	No	No	No	No	Yes	No	Yes	Alive	Yes	No	No	Yes	No	No	1	1	1	1
2005	Female	10	3.8	No	No	No	No	Yes	No	No	No	36.7	2	Normal	No	No	No	No	No	Sleepy	Yes	No	No	No	Yes	Yes	No	No	Alive	No	No	Yes	No	Yes	No	2	1	1
2005	Female	14	3	Yes	No	No	No	Yes	No	No	No	36.5	1	Normal	No	No	No	No	No	Awoken	Yes	Yes	No	No	Yes	Yes	No	No	Alive	No	No	Yes				2	1	2
2005	Male	0	2.7	No	Yes	No	No	No	Yes	No	No	35	2	Normal	No	No	No	Yes	No	Sleepy	Yes	No	No	No	Yes	Yes	No	No	Dead	No	Yes	No				2	1	2
2005	Male	34	4	No	No	No	No	Yes	No	No	No	36.7	2	Normal	No	No	No	No	No	Awoken	Yes	Yes	No	No	Yes	No	No	No	Alive	No	Yes	No				2	1	2
2005	Female	0		Yes	No	Yes	Yes	Yes	Yes	No	Yes	36.4	2	Normal	Severe	No	No	No	No	Awoken	Yes	No	No	Yes	No	No	No	No	Alive	No	Yes	No				2	1	2
2005	Female	17	4	No	No	No	No	Yes	No		No	38.6	1	Tense	No	No	No	No	No	Awoken	Yes	No	No	No	Yes	Yes	No	No	Alive	Yes	No	No				1	1	2			1
2005	Male	16	3.7	No	No	No	No	No	No	No	No	36.7	2	Normal	No	No	No	No	No	Awoken	No								Alive	No	Yes	No				2	1	2
2005	Male	32	4.2	No	No	No	No	Yes	No	No	No	38.1	1	Normal	No	No	No	No	No	Awoken	Yes	No	No	No	Yes	Yes	No	No	Alive	No	No	Yes	No	Yes	No	2	1	1
2005	Male	19	2.7	No	No	No	No	Yes	No	No	No	36.9	2	Normal	No	No	No	No	No	Awoken	Yes	Yes	No	No	Yes	No	No	No	Alive	No	Yes	No				2	1	2
2005	Male	33	3.5	Yes	Yes	No	No	No	No	No	No	35.5	1	Depressed	Light	No	No	No	No	Sleepy	Yes	No	No	No	Yes	Yes	No	No	Dead	Yes	No	No				1	1	2				1
2005	Male	81	6.2	Yes	Yes	No	No	Yes	No	No	No	35.8	1	Normal	No	No	No	Yes	No	Awoken	Yes	No	No	No	Yes	Yes	No	No	Alive	No	No	Yes				2	1	2
2005	Female	14	3.4	No	No	No	No	Yes	No	No	No	36.3	2	Normal	No	No	No	No	No	Awoken	Yes	No	No	No	Yes	Yes	No	No	Alive	No	Yes	No	No	Yes	No	2	1	1
2005	Female	63	4	Yes	No	No	No	No	No	No	No	39.2	1	Normal	No	No	No	No	Yes	Awoken	Yes	No	No	No	Yes	Yes	No	No	Alive	No	Yes	No	No	Yes	No	2	1	1
2005	Male	18	2.5	Yes	No	No	No	Yes	No	No	Yes	35.9	1	Normal	No	No	No	No	No	Awoken	Yes	No	No	No	Yes	Yes	No	No	Alive	No	Yes	No	No	Yes	No	2	1	1
2005	Male	21	4.3	No	No	No	No	Yes	No	No	Yes	37	1	Normal	No	No	No	No	No	Awoken	Yes	No	No	No	Yes	Yes	No	No	Alive	No	Yes	No				2	1	2
2005	Male	13	3.4	No	No	No	Yes	Yes	No	No	No	36.4	1	Normal	No	No	No	No	No	Awoken	Yes	No	No	No	Yes	Yes	No	No	Alive	Yes	No	No				1	1	2	1
2005	Male	5	3	No	No	No	No	Yes	No	No	No	36.5	2	Normal	No	No	No	No	No	Awoken	Yes	Yes	No	No	Yes	No	No	No	Alive	No	No	Yes				2	1	2
2005	Male	15	3.6	No	No	No	Yes	Yes	No	No	No	36.7	2	Normal	No	No	Yes	No	No	Awoken	Yes	No	No	No	Yes	Yes	No	No	Alive	No	Yes	No	No	Yes	No	2	1	1
2005	Female	87	5.8	Yes	Yes	Yes	No	Yes	No	No	No	36.4	1	Normal	No	No	No	Yes	No	Awoken	Yes	No	Yes	No	Yes	Yes	No	No	Alive	No	Yes	No				2	1	2
2005	Male	58	3.7	Yes	No	No	No	Yes	Yes	No	No	38.3	1	Normal	No	No	No	No	No	Awoken	Yes	Yes	Yes	No	Yes	Yes	No	No	Alive	No	Yes	No	No	Yes	No	2	1	1
2005	Female	0	2.9	Yes	No	No	No	No	No	No	No	36.3	1	Normal	Light	No	No	No	No	Awoken	Yes	No	Yes	No	Yes	Yes	No	No	Dead	No	Yes	No				2	1	2
2005	Female	10	3.3	Yes	No	No	Yes	Yes	No	No	No	37.3	2	Normal	No	No	No	No	No	Awoken	Yes	Yes	No	No	Yes	No	No	No	Alive	No	Yes	No	No	Yes	No	2	1	1
2005	Male	74	9.8	Yes	Yes	No	Yes	No	Yes	No	Yes	38.9	1	Non aplicable	No	Yes	No	No	No	Unconscious	Yes	Yes	No	Yes	No	No	No	No	Dead	Yes	No	No	Yes	No	No	1	1	1				1
2005	Male	12	2.9	No	No	No	No	Yes	Yes	No	Yes	37	2	Normal	No	No	No	No	No	Awoken	Yes	No	No	No	Yes	Yes	No	No	Alive	No	No	Yes				2	1	2
2005	Male	52	5.5	Yes	Yes	No	No	Yes	No	No	No	39.6	1	Normal	No	No	No	No	No	Awoken	Yes	No	No	No	Yes	Yes	No	No	Alive							2	2	2
2005	Male	83	4.4	Yes	Yes	Yes	No	No	No	No	No	39	1	Normal	No	No	No	Yes	No	Awoken	Yes	No	No	No	Yes	Yes	No	No	Alive	No	Yes	No				2	1	2
2005	Male	34	4.1	Yes	No	No	No	Yes	No	No	No	38.8	2	Tense	No	No	No	No	No	Sleepy	Yes	No	No	No	Yes	Yes	No	No	Alive	No	Yes	No				2	1	2
2005	Male	18	3.3	No	No	No	No	Yes	No	No	No	36.4	2	Normal	No	No	No	No	No	Sleepy	Yes	No	No	No	Yes	Yes	No	No	Alive	No	Yes	No				2	1	2
2005	Female	0	3.1	No	Yes	No	No	No	Yes	No	No	35.5	2	Normal	No	No	No	Yes	No	Unconscious	Yes	No	No	No	Yes	Yes	No	No	Alive	No	Yes	No				2	1	2
2005	Male	29	3.5	Yes	Yes	No	No	Yes	No	No	No	37	1	Normal	No	No	No	No	No	Sleepy	Yes	No	No	No	Yes	Yes	No	No	Alive	No	Yes	No				2	1	2
2005	Female	12	2.1	No	No	No	No	Yes	No	No	No	36.9	2	Normal	No	No	No	No	No	Sleepy	Yes	Yes	No	No	Yes	No	No	No	Alive	No	Yes	No				2	1	2
2005	Female	9	3.1	Yes	No	No	No	Yes	No	No	No	37.3	2	Normal	No	No	No	No	No	Awoken	Yes	No	No	No	Yes	Yes	No	No	Alive	No	Yes	No	No	Yes	No	2	1	1
2005	Male	11	2.8	No	No	No	No	Yes	No	No	No	35.6	1	Normal	No	No	No	No	No	Sleepy	Yes	No	No	No	Yes	Yes	No	No	Alive	No	Yes	No				2	1	2
2005	Male	42	5	Yes	Yes	No	No	Yes	No	No	No	37.8	1	Normal	No	No	No	Yes	No	Awoken	Yes	No	No	No	Yes	Yes	No	No	Alive	No	Yes	No				2	1	2
2005	Female	0	2.8	No	No	No	No	Yes	No	No	No	35.1	1	Normal	No	No	No	No	No	Sleepy	Yes	No	No	No	Yes	Yes	No	No	Alive	No	Yes	No	No	Yes	No	2	1	1
2005	Male	43	4.7	Yes	No	No	No	Yes	No	No	No	36	1	Normal	No	No	No	No	No	Awoken	Yes	No	No	No	Yes	Yes	No	No	Alive	No	Yes	No				2	1	2
2005	Female	14	3.5	No	No	No	No	Yes	No	No	No	36.6	2	Normal	No	No	No	No	No	Sleepy	Yes	Yes	No	No	Yes	No	No	No	Alive	Yes	No	No				1	1	2	1
2005	Female	0		Yes	No	Yes	Yes	No	No	No	Yes	39	2	Non aplicable	No	No	No	No	No		Yes	No	No	Yes	No	No	No	No	Alive	No	Yes	No				2	1	2
2005	Male	73	5.7	No	No	No	No	Yes	No	No	No	39	1	Normal	No	No	No	No	No	Awoken	Yes	No	No	No	Yes	Yes	No	No	Alive	No	Yes	No				2	1	2
2005	Male	27	4	No	No	No	No	Yes	No	No	No	36.1	2	Normal	No	No	No	No	No	Awoken	Yes	No	No	No	Yes	Yes	No	No	Alive	No	Yes	No				2	1	2
2005	Male	44	3.7	Yes	Yes	No	Yes	Yes	No	No	No	38.1	1	Normal	No	No	No	No	No	Awoken	Yes	No	No	No	Yes	Yes	No	No	Alive	Yes	No	No				1	1	2								1
2005	Male	87	5.2	Yes	No	No	No	Yes	No	No	No	39.4	1	Normal	No	No	No	No	No	Awoken	No								Alive	No	No	Yes				2	1	2
2005	Male	16	3.5	No	No	No	No	Unknown	No	No	No	36.9	2	Normal	No	No	Yes	No	No	Sleepy	Yes	No	No	No	Yes	Yes	No	No	Alive	No	No	Yes	No	Yes	No	2	1	1
2005	Male	0		Yes	No	No	No	No	No	No	No	37.3	2	Non aplicable	No	No	No	No	No	Sleepy	Yes	Yes	No	No	No	No	No	No	Alive	No	Yes	No				2	1	2
2005	Male	35	3.1	Yes	No	No	No	Yes	No	No	No	36.6	2	Normal	No	No	No	No	No	Awoken	Yes	No	No	No	Yes	Yes	No	No	Alive	No	No	Yes				2	1	2
2005	Female	80	6	Yes	No	Yes	No	Yes	No	No	No	39.1	1	Normal	No	No	No	No	No	Awoken	No								Alive							2	2	2
2005	Male	87	4.7	Yes	No	No	No	Yes	No	No	No	37	1	Normal	No	Yes	No	No	No	Awoken	No								Dead	No	Yes	No				2	1	2
2005	Male	78	5.4	Yes	No	No	Yes	Yes	No	No	No	36.1	2	Normal	No	No	No	No	No	Awoken	Yes	Yes	No	No	No	No	No	No	Alive	No	Yes	No				2	1	2
2005	Female	9	2.6	No	No	No	No	Yes	No	No	No	36.4	2	Normal	No	No	No	No	No	Sleepy	Yes	No	No	No	Yes	Yes	No	No	Transfered	No	No	Yes				2	1	2
2005	Male	9	3.2	No	No	No	No	Yes	No	No	No	36.6	1	Normal	No	No	No	No	No	Awoken	Yes	Yes	No	No	Yes	No	No	No	Alive	No	Yes	No				2	1	2
2005	Female	10	3.6	Yes	Yes	No	Yes	Yes	No	No	No	37.2	1	Normal	No	No	No	Yes	No	Sleepy	Yes	No	No	No	Yes	Yes	No	Yes	Alive	Yes	No	No	No	Yes	No	1	1	1					1
2005	Female	60	3.1	Yes	No	No	Yes	No	No	No	No	38	1	Normal	No	No	No	No	No	Awoken	Yes	No	Yes	Yes	No	No	No	No	Dead	No	No	Yes				2	1	2
2005	Female	0	3.9	No	Yes	No	No	Yes	Yes	No	No	36.1	2	Normal	No	No	No	No	No	Sleepy	Yes	No	No	No	Yes	Yes	No	No	Alive							2	2	2
2005	Male	13	2.9	Yes	Yes	No	No	No	No	Yes	No	36.2	1	Normal	No	Yes	Yes	No	No	Sleepy	Yes	No	No	No	Yes	Yes	No	No	Alive	Yes	No	No	No	Yes	No	1	1	1	1
2005	Male	1	2.3	No	Yes	No	No	Yes	Yes	No	No	36.3	2	Normal	No	No	No	No	No	Awoken	Yes	No	No	No	Yes	Yes	No	No	Alive							2	2	2
2005	Female	61		Yes	No	Yes	No	Yes	No	No	No	38.4	2	Normal	Mild	Yes	No	No	No	Awoken	Yes	No	No	No	Yes	Yes	No	No	Alive	No	Yes	No				2	1	2
2005	Male	86	3.5	No	No	No	No	No	No	No	No	36.4	2	Tense	No	No	No	No	No	Awoken	Yes	No	No	No	No	Yes	No	No	Alive	No	Yes	No	No	Yes	No	2	1	1
2005	Male	8	3.4	No	No	No	No	Yes	No	No	No	37	2	Normal	No	No	No	No	No	Awoken	Yes	No	No	No	Yes	Yes	No	No	Alive	No	Yes	No	No	Yes	No	2	1	1
2005	Female	0	3.2	No	Yes	No	No	No	Yes	No	No	36	1	Normal	No	No	No	Yes	No	Awoken	Yes	No	No	No	Yes	Yes	No	No	Alive	No	Yes	No				2	1	2
2005	Male	55	5.9	Yes	Yes	No	No	Yes	No	No	No	36.9	1	Normal	No	No	No	Yes	No	Awoken	Yes	No	No	Yes	No	No	No	No	Alive	No	Yes	No				2	1	2
2005	Female	8	2.3	No	No	No	No	Yes	No	No	No	35.8	1	Normal	No	No	No	No	No	Awoken	Yes	No	No	No	Yes	No	No	No	Alive	No	Yes	No				2	1	2
2005	Female	11	3.4	No	No	Yes	No	Yes	No	No	No	37	2	Normal	No	No	No	No	No	Awoken	Yes	No	No	No	Yes	Yes	No	No	Alive	No	Yes	No				2	1	2
2005	Male	89	8.5	Yes	No	No	No	Yes	No	No	No	35.8	2	Non aplicable	No	No	No	No	No	Awoken	No								Alive	No	Yes	No				2	1	2
2005	Male	26	3.5	No	No	No	No	Yes	No	No	No	37.8	2	Normal	No	No	No	No	No	Awoken	Yes	No	No	No	Yes	Yes	No	No	Alive	No	Yes	No				2	1	2
2005	Female	7	3.2	No	No	No	No	Yes	No	No	Yes	37.2	1	Normal	No	No	No	No	No	Awoken	Yes	No	No	No	Yes	Yes	No	No	Alive	Yes	No	No	No	Yes	No	1	1	1	1
2005	Male	1	3.3	No	Yes	No	No	Yes	Yes	No	No	37	1	Normal	No	No	Yes	Yes	No	Awoken	Yes	No	No	No	Yes	Yes	No	No	Dead	No	Yes	No	No	Yes	No	2	1	1
2005	Male	56	2.9	Yes	No	Yes	No	No	No	No	No	36.7	2	Depressed	Light	No	No	No	No	Awoken	Yes	No	Yes	No	Yes	Yes	No	No	Dead	No	Yes	No				2	1	2
2005	Male	15	3.9	Yes	No	No	No	Yes	No	No	No	37		Normal	No	No	No	No	No	Awoken	Yes	No	No	No	Yes	Yes	No	No	Alive	No	Yes	No	No	Yes	No	2	1	1
2005	Female	13	3.3	No	No	No	No	Yes	No	No	Yes	38.1	1	Normal	No	No	No	No	No	Awoken	Yes	No	No	No	Yes	Yes	No	No	Alive	No	Yes	No				2	1	2
2005	Male	78		No	No	No	No	Yes	No	Yes	No	39.4	2	Normal	No	No	No	No	No	Awoken	Yes	No	No	No	No	Yes	No	No	Dead	No	No	Yes				2	1	2
2005	Male	60	4.5	No		No	No	Yes	No	No	No	38.1	1	Normal	No	No	No	No	No	Awoken	Yes	No	No	No	No	Yes	No	No	Alive	No	No	Yes				2	1	2
2005	Female	1	2.9	No	No	No	No	Yes	No	No	No	37.8	1	Normal	Mild	No	No	No	No	Awoken	Yes	No	No	No	Yes	Yes	No	No	Alive	No	Yes	No	No	Yes	No	2	1	1
2005	Male	1	2.1	No	No	No	No	No	Yes	Yes	Yes	36.8	1	Normal	No	No	No	No	No	Awoken	Yes	No	No	No	Yes	Yes	No	No	Alive	No	No	Yes	No	Yes	No	2	1	1
2005	Male	0	3	No	Yes	No	No	No	Yes	No	No	36.7	1	Normal	No	No	No	No	No	Sleepy	Yes	No	No	No	Yes	Yes	No	No	Alive	No	Yes	No				2	1	2
2005	Female	15	3.8	Yes	No	No	No	Yes	No	No	No	37.5	2	Normal	No	No	No	No	No	Awoken	Yes	No	No	No	Yes	Yes	No	No	Alive	No	Yes	No	No	Yes	No	2	1	1
2005	Female	0	2	No	Yes	No	No	Yes	Yes	No	Yes	36.2	1	Normal	No	No	No	Yes	No	Sleepy	Yes	No	No	No	Yes	Yes	No	No	Dead	No	Yes	No				2	1	2
2005	Male	12	3.1	Yes	No	No	No	Yes	Yes	No	No	36.5	1	Normal	No	No	No	No	No	Awoken	Yes	Yes	No	No	Yes	No	No	No	Alive	No	No	Yes				2	1	2
2005	Male	9	3.2	No	No	No	No	Yes	No	No	No	38.4	2	Normal	No	No	No	No	No	Awoken	Yes	No	No	No	Yes	Yes	No	No	Alive	No	No	Yes				2	1	2
2005	Female	20	3.4	Yes	Yes	No	No	Yes	No	No	No	36.8	1	Normal	No	No	No	No	No	Awoken	Yes	No	No	No	Yes	Yes	No	No	Alive	No	Yes	No				2	1	2
2005	Female	55	4.5	Yes	Yes	Yes	No	Yes	No	No	No	38.9	1	Normal	No	No	No	Yes	No	Awoken	Yes	No	No	No	Yes	Yes	No	No	Alive	No	Yes	No				2	1	2
2005	Female	72	3.5	Yes	No	No	No	Yes	No	No	No	36.9	2	Normal	No	No	No	No	No	Awoken	No								Alive	No	Yes	No				2	1	2
2005	Female	33	3.3	No	No	No	No	Yes	No	No	No	35.9	2	Tense	No	No	No	No	No	Awoken	Yes	No	No	No	Yes	Yes	No	No	Alive	No	Yes	No				2	1	2
2005	Female	4	1.8	Yes	No	No	No	Yes	Yes	No	No	36.9	2	Normal	No	No	No	No	No	Awoken	Yes	No	No	No	Yes	Yes	No	No	Dead	Yes	No	No				1	1	2	1
2005	Female	89	4.6	No	No	No	No	Yes	No	No	No	37.3	1	Normal	No	No	No	No	No	Awoken	No								Alive	No	Yes	No				2	1	2
2005	Female	17	3.3	Yes	No	No	Yes	Yes	Yes	No	No	37.8	2	Normal	No	No	No	No	No	Awoken	Yes	No	No	No	Yes	Yes	No	No	Alive	No	Yes	No	No	Yes	No	2	1	1
2005	Male	25	3.6	No	Yes	No	Yes	Yes	No	No	No	37.5	1	Normal	No	Yes	No	No	No	Awoken	Yes	No	No	No	Yes	Yes	No	No	Alive	No	Yes	No				2	1	2
2005	Female	32	3.4	Yes	No	Yes	No	Yes	No	No	No	36.9	1	Normal	No	No	No	No	No	Awoken	Yes	No	No	No	Yes	Yes	No	No	Alive	No	Yes	No				2	1	2
2005	Female	1	3.1	No	No	No	No	Yes	No	No	No	36.4	2	Normal	No	No	No	No	No	Awoken	Yes	No	No	No	Yes	Yes	No	No	Alive	Yes	No	No	No	Yes	No	1	1	1					1
2005	Female	9	3.7	No	No	No	No	Yes	No	No	No	37.2	1	Normal	No	No	Yes	No	No	Awoken	Yes	No	No	No	Yes	Yes	No	No	Alive	No	Yes	No				2	1	2
2005	Male	38	4.9	Yes	No	No	Yes	Unknown	No	No	No	37.6	2	Normal	No	No	No	No	No	Awoken	Yes	No	No	No	Yes	Yes	No	No	Alive	No	Yes	No				2	1	2
2005	Male	1		No	Yes	No	No	Yes	Yes	No	No	-9	1	Normal	No	Yes	No	Yes	No	Stired	Yes	No	No	No	Yes	Yes	No	No	Dead	No	Yes	No	No	Yes	No	2	1	1
2005	Female	19	4	No	No	No	No	Yes	No	No	No	36.6	2	Non aplicable	No	No	No	No	No	Awoken	Yes	No	No	No	Yes	Yes	No	No	Alive	No	Yes	No				2	1	2
2005	Female	59	4.4	No	No	No	No	Yes	No	No	No	37.2	1	Normal	No	No	No	No	No	Awoken	Yes	Yes	No	No	Yes	Yes	No	No	Alive	No	No	Yes				2	1	2
2005	Male	87	4.5	Yes	Yes	No	No	Yes	No	No	No	38.1	1	Normal	No	No	No	No	No	Awoken	Yes	Yes	No	No	Yes	No	No	No	Alive	No	Yes	No				2	1	2
2005	Female	16	3.8	No	No	No	No	Yes	No	No	No	36.7	2	Normal	No	No	No	No	No	Awoken	Yes	Yes	No	No	Yes	No	No	No	Alive							2	2	2
2005	Male	23	3.9	No	No	No	No	Yes	No	No	No	39.9	2	Normal	No	No	No	No	No	Awoken	Yes	No	No	No	Yes	Yes	No	No	Alive	Yes	No	No				1	1	2			1
2005	Female	85	4	Yes	Yes	No	No	Yes	No	No	No	36.2	1	Normal	No	No	No	Yes	No	Awoken	Yes	No	No	No	Yes	Yes	No	No	Alive	No	Yes	No				2	1	2
2005	Female	4	4.2	No	No	No	No	Yes	No	No	No	38.6	1	Normal	No	Yes	No	No	No	Awoken	Yes	No	No	No	Yes	Yes	No	No	Alive	Yes	No	No				1	1	2	1
2005	Female	13	3.6	No	No	No	No	Yes	No	No	Yes	36.6	2	Normal	No	No	No	No	No	Awoken	Yes	No	No	No	Yes	Yes	No	No	Alive							2	2	2
2005	Male	5	2.4	No	No	No	No	Yes	No	Yes	No	35.8	2	Normal	No	No	Yes	No	No	Awoken	Yes	No	No	No	Yes	Yes	No	No	Alive	No	No	Yes	No	Yes	No	2	1	1
2005	Female	0		No	No	No	No	No	No	No	No	39.7	2	Non aplicable	No	No	No	No	No	Awoken	No								Alive	No	Yes	No				2	1	2
2005	Male	39	3	No	No	No	No	Yes	No	No	No	36.1	2	Normal	No	No	No	No	No	Awoken	No								Left							2	2	2
2005	Female	14		Yes	Yes	Yes	No	No	No	No	No	39.1	2	Non aplicable	No	No	No	No	No	Awoken	Yes	No	No	Yes	No	No	No	No	Alive	No	Yes	No	No	Yes	No	2	1	1
2005	Female	33	4.1	No	No	No	No	No	No	No	No	38.9	1	Normal	No	No	No	No	No	Awoken	Yes	No	No	No	Yes	Yes	No	No	Alive	Yes	No	No				1	1	2			1
2005	Male	84	4.8	Yes	Yes	No	No	No	No	Yes	No	37.1	1	Normal	No	No	No	Yes	No	Awoken	Yes	No	Yes	Yes	Yes	Yes	No	No	Dead	No	Yes	No				2	1	2
2005	Male	1	2.9	No	Yes	No	No	No	No	No	No	36.2	1	Normal	No	No	No	Yes	No	Unconscious	Yes	No	No	No	Yes	Yes	No	No	Dead	No	Yes	No				2	1	2
2005	Female	63	3.8	Yes	Yes	No	No	Yes	No	No	No	36.2	1	Normal	No	No	No	Yes	No	Awoken	Yes	No	No	Yes	No	No	No	No	Alive	No	Yes	No				2	1	2
2005	Male	1	1.5	No	No	No	Yes	No	Yes	No	Yes	-9	1	Normal	No	No	No	No	No	Awoken	Yes	No	No	No	Yes	Yes	No	No	Dead	Yes	No	No				1	1	2							1
2005	Female	12	3.9	Yes	No	No	No	Yes	No	No	No	38	1	Normal	No	No	No	No	No	Awoken	Yes	No	No	No	Yes	Yes	No	No	Alive	Yes	No	No				1	1	2							1
2005	Male	40		Yes	Yes	Yes	Yes	Yes	No	No	No	38	1	Normal	No	No	No	Yes	No	Awoken	Unknown									No	Yes	No				2	1	2
2005	Male	9	3.2	No	No	No	No	Yes	No	No	No	38	1	Normal	No	No	No	No	No	Awoken	Yes	No	No	No	Yes	Yes	No	No	Alive	No	Yes	No				2	1	2
2005	Female	11	2.6	No	No	No	No	No	No	No	No	36.7	2	Normal	No	No	No	No	No	Awoken	Yes	Yes	No	No	Yes	No	No	No	Alive	No	Yes	No				2	1	2
2005	Male	2	3.3	No	Yes	No	No	Yes	No	No	No	35.8	1	Normal	Light	No	Yes	No	No	Awoken	Yes	No	No	No	Yes	Yes	No	No	Left	Yes	No	No	No	Yes	No	1	1	1
2005	Male	44	4.1	Yes	Yes	No	Yes	Yes	No	No	No	37.2	1	Normal	No	No	No	No	No	Awoken	Yes	No	No	No	Yes	Yes	No	No	Alive	No	Yes	No				2	1	2
2005	Male	45	3	Yes	Yes	No	No	Yes	No	No	No	39.1	1	Normal	No	No	No	No	No	Awoken	Yes	No	No	No	Yes	Yes	No	No	Transfered	No	No	Yes				2	1	2
2005	Male	0	2.8	No	Yes	No	No	No	No	No	No	34.9	1	Normal	No	No	No	Yes	No	Awoken	Yes	No	No	No	Yes	Yes	No	No	Alive	No	Yes	No	No	Yes	No	2	1	1
2005	Female	87	4	Yes	No	No	No	Yes	No	No	No	38.8	2	Normal	No	No	No	No	No	Awoken	No								Alive	No	Yes	No				2	1	2
2005	Male	32	5.1	Yes	No	No	Yes	Yes	No	No	No	36.5	2	Normal	No	Yes	Yes	No	No	Awoken	No								Transfered	No	Yes	No				2	1	2
2005	Male	1	2.9	No	No	No	No	Yes	Yes	No	No	38.8	1	Non aplicable	Mild	No	No	No	No	Sleepy	Yes	No	No	No	Yes	Yes	No	No	Dead	No	No	Yes	No	Yes	No	2	1	1
2005	Male	76	3.1	Yes	Yes	No	No	Yes	No	No	No	38.3	1	Normal	No	No	No	Yes	No	Awoken	Yes	No	No	No	Yes	Yes	No	No	Alive							2	2	2
2005	Female	0		Yes	No	No	No	Yes	No	No	No	38.8	1	Normal	No	No	No	No	No	Awoken	No								Alive	No	No	Yes				2	1	2
2005	Male	21	3.8	No	No	Yes	No	Yes	No	No	Yes	37.2	1	Normal	No	No	No	No	No	Awoken	Yes	No	No	No	Yes	Yes	No	No	Alive	No	No	Yes	No	Yes	No	2	1	1
2005	Male	1	3.3	No	No	No	Yes	Yes	No	No	No	37.6	2	Normal	No	No	No	No	No	Awoken	Yes	No	No	No	Yes	Yes	No	No	Alive	No	Yes	No				2	1	2
2005	Female	11		Yes	No	No	No	Yes	No	No	No	36.5	2	Non aplicable	No	Yes	No	No	No	Awoken	No								Alive							2	2	2
2005	Male	67	3.8	No	No	Yes	No	Yes	No	No	Yes	38.2	1	Normal	Mild	No	No	Yes	No	Awoken	Yes	No	No	Yes	No	No	No	No	Alive	Yes	No	No				1	1	2			1		1
2005	Female	56	3.9	No	Yes	Yes	Yes	Yes	No	No	No	36.4	1	Normal	No	No	No	No	No	Awoken	Yes	No	No	No	Yes	Yes	No	No	Alive	No	No	Yes				2	1	2
2005	Male	81	6	Yes	Yes	No	Yes	Yes	No	No	No	39.4	1	Normal	No	No	No	Yes	No	Awoken	Yes	No	No	No	Yes	Yes	No	No	Alive	No	Yes	No				2	1	2
2005	Male	87	5.7	No	No	No	Yes	Yes	Yes	No	Yes	39	1	Normal	No	No	No	No	Yes	Awoken	Yes	No	No	Yes	No	No	No	Yes	Alive	No	Yes	No	No	Yes	No	2	1	1
2005	Male	0		No	No	Yes	No	Yes	No	No	No	39	2	Depressed	Mild	No	No	No	No	Awoken	Yes	No	No	Yes	No	No	No	No	Alive	No	Yes	No				2	1	2
2005	Male	56	4.3	Yes	No	No	No	Yes	No	No	No	39.2	1	Normal	No	No	No	No	No	Awoken	No								Alive	No	Yes	No				2	1	2
2005	Male	30		No	No	No	No	Yes	No	No	No	36		Normal	Light	No	No	No	No	Awoken	Yes	Yes	Yes	No	No	No	No	No	Left	No	Yes	No				2	1	2
2005	Female	48	4.2	No	No	No	No	Yes	No	No	No	38.2	1	Normal	No	No	No	No	No	Sleepy	Yes	No	No	No	Yes	Yes	No	No	Alive	No	Yes	No				2	1	2
2005	Female	5	2.8	Yes	No	No	No	Yes	No	No	Yes	36.2	2	Normal	No	No	Yes	No	No	Awoken	Yes	No	No	No	Yes	Yes	No	No	Alive	No	Yes	No				2	1	2
2005	Male	20	2.7	Yes	Yes	No	No	Yes	No	No	No	36.5		Normal	Light	No	No	No	No	Awoken	Yes	No	No	No	Yes	Yes	No	No	Alive	Yes	No	No				1	1	2		1
2005	Female	35	3.4	No	No	No	No	Yes	No	No	No	38.5	2	Normal	No	No	No	No	No	Awoken	Yes	No	No	No	Yes	Yes	No	No	Alive	No	Yes	No				2	1	2
2005	Female	18	2.7	Yes	No	No	No	No	No		No	36.7	2	Normal	No	No	No	No	No	Awoken	Yes	No	No	No	Yes	Yes	No	No	Alive	No	Yes	No	No	Yes	No	2	1	1
2005	Female	60	6.2	Yes	Yes	No	No	Yes	No		No	37	1	Normal	No	No	No	Yes	No	Awoken	Yes	No	No	No	Yes	Yes	No	No	Alive	No	No	Yes				2	1	2
2005	Male	10	3.3	Yes	No	No	Yes	Yes	No	No	No	38.4	2	Normal	No	No	No	No	No	Awoken	Yes	No	No	No	Yes	Yes	No	No	Alive	No	Yes	No				2	1	2
2005	Female	40	4.3	Yes	No	Yes	No	Yes	No	No	No	38.5	2	Normal	No	No	No	No	No	Awoken	No								Alive	No	No	Yes	No	Yes	No	2	1	1
2005	Female	10	2.3	No	No	No	No	No	No	No	No	38.1	1	Normal	No	No	Yes	No	No	Awoken	Yes	No	No	No	Yes	Yes	No	No	Alive	No	Yes	No				2	1	2
2005	Female	26	3.4	Yes	No	No	No	Yes	No	No	No	38.5	2	Normal	No	No	No	No	No	Awoken	Yes	No	No	No	Yes	Yes	No	No	Alive	No	Yes	No				2	1	2
2005	Female	87	4.9	No	No	No	No	Yes	No	No	No	37.2	1	Normal	No	No	No	No	No	Awoken	No								Alive	No	Yes	No				2	1	2
2005	Female	2	2.9	No	No	No	Yes	Yes	No	No	No	36.6	1	Normal	No	No	Yes	No	No	Awoken	Yes	No	No	No	Yes	Yes	No	No	Alive	No	No	Yes	No	Yes	No	2	1	1
2005	Female	0		Yes	No	Yes	No	No	No	No	Yes	38.2	2	Non aplicable	No	Yes	No	No	No	Awoken	No	No	No	No	No	No	No	No	Alive	No	Yes	No				2	1	2
2005	Female	42	4.8	Yes	No	No	No	Yes	No	No	No	36.7	2	Unknown		No	No	No	No	Awoken	No								Alive	No	Yes	No				2	1	2
2005	Male	77	5.1	No	No	No	No	Yes	No	No	Yes	38.5	1	Normal	Light	No	No	No	No	Awoken	No								Alive	No	Yes	No				2	1	2
2005	Male	1	3.9	No	No	No	No	Yes	No	No	No	39.6	1	Normal	Light	No	Yes	No	No	Awoken	Yes	No	No	No	Yes	Yes	No	No	Alive	No	No	Yes	No	Yes	No	2	1	1
2005	Male	49	5.8	Yes	No	No	No	Yes	No	No	No	36.8	2	Normal	No	No	No	No	No	Awoken	No								Alive	No	Yes	No				2	1	2
2005	Male	11	3	No		Yes	No	Yes	No	No	No	36.5	2	Normal	No	No	No	No	No	Awoken	Yes	Yes	No	No	No	No	No	No	Alive	No	Yes	No				2	1	2
2005	Male	10	3.2	Yes	No	No	No	Yes	No	No	No	38.2	1	Normal	No	No	No	No	No	Awoken	Yes	No	No	No	Yes	Yes	No	No	Alive	No	Yes	No	No	Yes	No	2	1	1
2005	Male	9	3.2	Yes	No	No	No	Yes	No	No	No	38.2	1	Normal	No	No	No	No	No	Awoken	Yes	No	No	No	Yes	Yes	No	No	Alive	No	No	Yes	Yes	No	No	1	1	1
2005	Male	5	3.1	No	No	No	Yes	Yes	No	No	No	37	2	Normal	No	No	No	No	No	Awoken	Yes	No	No	No	Yes	Yes	No	No	Alive	No	Yes	No	No	Yes	No	2	1	1
2005	Female	10	4	No	No	No	No	Yes	No	No	No	36.6	2	Normal	No	No	No	No	No	Awoken	Yes	Yes	No	No	Yes	No	No	No	Alive	No	Yes	No				2	1	2
2005	Male	51	4.3	Yes	Yes	No	No	Yes	Yes	No	No	39.6	2	Normal	Light	No	No	Yes	No	Stired	Yes	No	Yes	No	Yes	Yes	No	No	Alive	No	Yes	No				2	1	2
2005	Female	1	3.1	No	No	No	No	Yes	No	No	No	37.7	2	Tense	Light	No	No	No	No	Awoken	Yes	No	No	No	Yes	Yes	No	No	Alive	No	No	Yes	No	Yes	No	2	1	1
2005	Male	56	4.7	Yes	No	No	No	Yes	No	No	No	37	2	Non aplicable	No	No	No	No	No	Awoken	No								Alive							2	2	2
2005	Female	9	3.2	No	No	No	No	Yes	No	No	No	36.5	2	Normal	No	No	No	No	No	Awoken	Yes	No	No	No	Yes	Yes	No	No	Alive	Yes	No	No	No	Yes	No	1	1	1					1
2005	Female	9	3.6	No	No	No	No	Unknown	No	No	No	36.8	2	Normal	No	No	No	No	No	Awoken	Yes	Yes	No	No	Yes	No	No	No	Alive	No	Yes	No				2	1	2
2005	Male	20	3.8	Yes	Yes	No	No	Yes	No	Yes	No	36.9	1	Normal	No	No	No	Yes	No	Awoken	Yes	No	No	No	Yes	Yes	No	No	Transfered	Yes	No	No	No	Yes	No	1	1	1					1
2005	Male	49	4.2	Yes	No	No	Yes	Yes	No	No	No	36.2	2	Normal	No	No	No	No	No	Awoken	Yes	No	No	No	No	Yes	No	No	Alive	No	Yes	No				2	1	2
2005	Female	69	5.2	Yes	No	No	No	Yes	No	No	No	37.5	2	Normal	No	Yes	No	No	No	Awoken	Yes	No	No	No	No	Yes	No	No	Alive	No	Yes	No				2	1	2
2005	Male	15	2.5	Yes	No	No	No	Yes	No	No	No	36.5	1	Normal	No	No	No	No	No	Awoken	Yes	No	No	No	Yes	Yes	No	No	Alive	No	Yes	No	No	Yes	No	2	1	1
2005	Female	13	3.5	Yes	No	No	No	Yes	No	No	No	37	1	Normal	No	No	No	No	No	Awoken	Yes	No	No	No	Yes	Yes	No	No	Alive	No	Yes	No	No	Yes	No	2	1	1
2005	Female	75	6.1	Yes	No	No	No	No	No	No	No	38.4	1	Normal	No	Yes	No	No	No	Awoken	No								Alive	No	No	Yes				2	1	2
2005	Female	10	2.4	No		No	No	Yes	No	No	No	38.4	2	Tense	No	No	No	No	No	Awoken	Yes	No	No	No	Yes	Yes	No	No	Alive	Yes	No	No				1	1	2					1
2005	Male	46	5	No	No	No	No	Yes	No	No	No	37	2	Normal	No	Yes	No	No	No	Awoken	No	No	No	No	No	No	No	No	Alive	No	No	Yes				2	1	2
2005	Female	23	3.8	Yes	No	No	No	Yes	No	No	No	37.8	2	Normal	No	No	No	No	No	Awoken	Yes	No	No	No	Yes	Yes	No	No	Alive	No	Yes	No	No	Yes	No	2	1	1
2005	Female	21	1.9	Yes	No	No	No	Yes	No	No	No	36	2	Normal	No	No	No	No	No	Awoken	Yes	No	No	No	Yes	Yes	No	No	Alive	Yes	No	No	No	Yes	No	1	1	1					1
2005	Female	30		No	No	No	No	Yes	No	No	No	36.6	2	Normal	No	No	No	No	No	Awoken	Yes	No	No	No	Yes	Yes	No	No	Alive	No	No	Yes				2	1	2
2005	Male	87		Yes	No	Yes	Yes	Yes	No	No	No	36.4	2	Normal	Severe	No	No	No	No	Awoken	Yes	No	No	Yes	No	No	No	No	Alive	No	Yes	No				2	1	2
2005	Male	87	3.3	Yes	No	Yes	Yes	Yes	No	No	Yes	36.4	2	Normal	Light	No	No	No	No	Awoken	Yes	No	No	Yes	No	No	No	No	Alive	No	Yes	No				2	1	2
2006	Male	1	3.1	No	Yes	No	No	No	No	No	No	35	2	Normal	No	No	No	Yes	No	Awoken	Yes	No	No	No	Yes	Yes	No	No	Dead	No	No	Yes				2	1	2
2006	Male	75	5.6	Yes	Yes	No	No	Yes	No	No	No	35.7	1	Normal	No	No	No	No	No	Awoken	Yes	No	No	Yes	No	No	No	No	Alive	No	No	Yes				2	1	2
2006	Female	74	4.4	Yes	No	Yes	No	Yes	No	No	No	37	1	Normal	No	No	No	No	No	Awoken	No								Alive	No	Yes	No				2	1	2
2006	Female	11		No	No	No	No	No	No	No	No	38.9	2	Non aplicable	No	Yes	No	No	No	Awoken	No								Alive	No	Yes	No				2	1	2
2006	Female	24	3.5	Yes	No	No	No	Yes	No	No	No	37.5	2	Normal	No	No	No	No	No	Awoken	Yes	No	No	No	Yes	Yes	No	No	Alive	No	No	Yes				2	1	2
2005	Female	89	4.3	Yes	No	Yes	No	Yes	No	No	No	35.3	1	Normal	No	No	No	No	No	Awoken	No								Alive	No	Yes	No				2	1	2
2005	Female	47	4.5	Yes	Yes	No	No	Yes	No	Yes	No	37.7	1	Normal	Light	No	No	No	No	Awoken	Yes	No	No	No	Yes	Yes	No	No	Alive	No	Yes	No	No	Yes	No	2	1	1
2005	Female	0		No	No	Yes	No	Yes	Yes	No	No	35.7	2	Normal	No	No	No	No	No	Awoken	No								Alive	No	Yes	No				2	1	2
2005	Male	26	3.6	No	No	Yes	No	Yes	No	No	No	37.4	1	Normal	No	No	No	No	No	Awoken	Yes	No	No	No	Yes	Yes	No	No	Alive	No	Yes	No				2	1	2
2005	Female	0	3.3	No	Yes	No	No	No	Yes	No	Yes	35.5	1	Normal	Mild	No	No	No	No	Sleepy	Yes	No	No	No	Yes	Yes	No	No	Alive	No	Yes	No				2	1	2
2005	Male	9	2.9	No	No	No	No	Yes	No	No	No	37.4	1	Normal	No	No	No	No	No	Awoken	Yes								Alive	Yes	No	No	No	Yes	No	1	1	1		1
2005	Female	2	3.4	No	No	No	No	Yes	No	No	No	36.6	2	Normal	No	No	Yes	No	No	Awoken	Yes	No	No	No	Yes	Yes	No	No	Alive	No	Yes	No	No	Yes	No	2	1	1
2006	Female	12	3.3	Yes	No	No	No	Yes	No	No	No	36.6	2	Normal	No	No	No	No	No	Awoken	Yes	No	No	No	Yes	Yes	No	No	Alive	No	Yes	No	No	Yes	No	2	1	1
2005	Female	10	3.8	No	No	No	No	Yes	No	No	No	38.2	2	Normal	No	No	No	No	No	Awoken	Yes	No	No	No	Yes	Yes	No	No	Alive	No	No	Yes				2	1	2
2005	Male	0	2.3	No		No	No	No	Yes	No	Yes	36.1	1	Normal	No	No	No	No	No	Awoken	Yes	No	No	No	Yes	Yes	No	No	Alive	No	Yes	No	No	Yes	No	2	1	1
2005	Male	49	3.7	Yes	Yes	Yes	No	Yes	No	No	No	36.8	1	Depressed	Mild	No	No	Yes	No	Sleepy	Yes	No	No	No	Yes	Yes	No	No	Alive	No	Yes	No				2	1	2
2005	Female	42	3.9	Yes	No	No	No	Yes	No	No	No	37.4	2	Normal	No	No	No	No	No	Awoken	No								Alive	No	Yes	No				2	1	2
2006	Female	32	5	No	Yes	No	No	Yes	No	No	Yes	37.8	1	Normal	No	No	No	No	No	Awoken	Yes	No	Yes	No	Yes	Yes	No	No	Alive	No	Yes	No				2	1	2
2006	Female	1	2.8	No	No	No	No	No	No	No	No	38.2	2	Normal	No	No	No	No	No	Awoken	Yes	No	No	No	Yes	Yes	No	No	Alive	No	Yes	No	No	Yes	No	2	1	1
2006	Female	52	3.1	No	No	No	No	Yes	No	No	No	37.5	2	Normal	No	No	No	No	No	Awoken	No								Alive	No	Yes	No				2	1	2
2005	Female	55	4.4	No	No	No	No	No	No	No	No	37.8	2	Normal	No	No	No	No	No	Awoken	No								Alive	No	Yes	No				2	1	2
2005	Female	0		Yes	No	No	No	Yes	No		No	38.8	1	Normal	No	No	No	No	No	Awoken	No								Alive	No	Yes	No				2	1	2
2005	Female	26	3.8	No	No	No	No	Yes	No	No	No	38.9	2	Normal	No	No	No	No	No	Awoken	Yes	No	No	No	Yes	Yes	No	No	Alive	No	Yes	No	No	No	Yes	2	1	1
2005	Female	53	5.2	Yes	No	No	No	Yes	No	No	No	38.6	2	Normal	No	No	No	No	No	Awoken	No								Alive	No	Yes	No				2	1	2
2005	Male	10	3	No	No	No	No	Yes	No	No	No	-9	1	Normal	No	No	No	No	No	Awoken	Yes	No	No	No	Yes	Yes	No	No	Alive	Yes	No	No	Yes	No	No	1	1	1	1
2005	Female	7	2.7	No		No	No	Yes	Yes	No	No	39.2	2	Normal	Mild	No	No	No	No	Sleepy	Yes	No	No	No	Yes	Yes	No	No	Alive	No	No	Yes	No	Yes	No	2	1	1
2006	Female	11	2.6	No	No	Yes	Yes	Yes	No	No	No	37.6	2	Depressed	Mild	No	No	No	No	Awoken	Yes	No	No	No	Yes	Yes	No	No	Alive	No	Yes	No	No	Yes	No	2	1	1
2006	Male	11	2.7	Yes	Yes	No	No	Yes	No	No	No	37.3	1	Normal	No	No	No	No	No	Awoken	Yes	No	No	No	Yes	Yes	No	No	Alive	Yes	No	No				1	1	2							1
2006	Male	16	3.6	Yes	No	No	Yes	Yes	No	No	No	36.2	1	Normal	No	No	No	No	No	Awoken	Yes	No	No	No	Yes	Yes	No	No	Alive	No	Yes	No	No	Yes	No	2	1	1
2006	Male	0	2.9	No	Yes	No	No	No	No	No	Yes	34.7	1	Normal	No	No	No	No	No	Awoken	Yes	No	No	No	Yes	Yes	No	No	Alive							2	2	2
2006	Male	2	4.1	No	Yes	No	No	Yes	No	No	No	36.9	1	Unknown	Light	No	No	Yes	No	Awoken	Yes	No	No	Yes	Yes	Yes	No	No	Alive	No	No	Yes				2	1	2
2006	Male	0		No	No	No	No	Unknown	No	No	No	39.4	2	Non aplicable	No	No	No	No	No	Awoken	No								Alive	No	No	Yes				2	1	2
2006	Female	49	3.2	Yes	Yes	No	No	Yes	Yes	No	Yes	37.8	1	Normal	No	No	No	No	No	Awoken	Yes	No	Yes	No	Yes	Yes	No	No	Alive	No	Yes	No	No	Yes	No	2	1	1
2006	Male	72	3	Yes	Yes	No	No	Yes	No	No	No	37.3	1	Normal	No	No	No	No	No	Awoken	Yes	No	Yes	Yes	Yes	Yes	No	No	Dead	No	No	Yes				2	1	2
2006	Female	0		No	No	No	No	Yes	Yes		No	37.2	2	Normal	No	No	No	No	No	Awoken	Yes	No	No	No	Yes	Yes	No	No	Alive							2	2	2
2006	Male	0	3	No	Yes	No	No	No	No	No	No	35	1	Normal	No	No	No	Yes	No	Sleepy	Yes	No	No	No	Yes	Yes	No	No	Dead							2	2	2
2006	Male	84	4	Yes	Yes	No	No	Yes	No	No	No	37.4	1	Normal	No	No	No	Yes	No	Awoken	Yes	No	No	Yes	No	No	No	No	Alive	No	Yes	No				2	1	2
2005	Female	18		Yes	No	No	No	No	No	No	No	36.5	2	Non aplicable	Light	Yes	No	No	No	Awoken	Yes	No	No	Yes	No	No	No	No	Alive	No	Yes	No				2	1	2
2006	Female	21	3.3	No	No	No	No	Yes	No	No	No	37.1	2	Normal	No	No	No	No	No	Awoken	Yes	No	No	No	Yes	Yes	No	No	Alive	Yes	No	No	No	Yes	No	1	1	1					1
2006	Male	0		Yes	No	No	No	No	No		No	39.8	2	Non aplicable	No	No	No	No	No	Awoken	Yes	No	No	No	No	Yes	No	No	Alive	No	Yes	No				2	1	2
2006	Female	26	2.8	No	No	No	No	Yes	No	No	No	37.1	1	Normal	No	No	No	No	No	Awoken	Yes	Yes	No	No	Yes	No	No	No	Alive	Yes	No	No				1	1	2			1
2006	Male	0	3.1	No	Yes	No	No	No	Yes	No	No	35.1	1	Normal	No	No	No	No	No	Sleepy	Yes	No	No	No	Yes	Yes	No	No	Dead	No	Yes	No				2	1	2
2006	Female	1	1.6	No	No	No	No	Yes	No	No	No	36	2	Normal	No	No	Yes	No	No	Awoken	Yes	No	No	No	Yes	Yes	No	No	Transfered	No	Yes	No				2	1	2
2006	Male	7	2.5	No	No	No	No	Yes	No	No	No	36.9	2	Normal	No	No	No	No	No	Awoken	Yes	No	No	No	Yes	Yes	No	No	Alive	No	Yes	No				2	1	2
2006	Female	71	3.2	No	No	Yes	No	Yes	Yes	No	No	39.2	2	Depressed	Mild	No	No	No	No	Awoken	Yes	No	No	No	Yes	Yes	No	No	Alive	No	Yes	No				2	1	2
2006	Male	83	7.1	Yes	Yes	No	No	Yes	No	No	Yes	37	2	Normal	No	No	No	No	No	Awoken	No								Alive	No	Yes	No				2	1	2
2006	Female	8	3.1	No	No	No	No	Yes	No	No	No	38.9	1	Normal	No	No	No	No	No	Awoken	Yes	No	No	No	Yes	Yes	No	No	Alive	Yes	No	No				1	1	2	1
2006	Male	58	3.9	Yes	No	No	No	Yes	No	No	No	37.6	2	Normal	No	No	No	No	No	Awoken	No								Alive							2	2	2
2006	Female	84	5.1	Yes	No	Yes	No	Yes	No		Others	37.9	2	Normal	No	No	No	No	No	Awoken	No								Alive	No	Yes	No				2	1	2
2006	Male	21	4.5	No	No	Yes	No	Yes	No	No	No	37.6	2	Normal	No	No	No	No	No	Awoken	Yes	No	No	No	Yes	Yes	No	No	Alive	No	Yes	No				2	1	2
2006	Male	38	5	Yes	No	Yes	Yes	Yes	No	No	No	38.2	1	Normal	No	No	No	No	No	Awoken	Yes	No	No	No	Yes	Yes	No	No	Alive	No	Yes	No				2	1	2
2006	Female	35		Yes	No	No	Yes	Yes	No	No	No	37	2	Normal	No	No	No	No	No	Awoken	Yes	Unknown	Unknown	No	Yes	Yes	No	No	Alive	No	Yes	No				2	1	2
2006	Male	10	3.4	No	No	No	No	Yes	No	No	No	37.7	2	Normal	No	No	No	No	No	Awoken	Yes	No	No	No	Yes	Yes	No	No	Alive	No	Yes	No	No	Yes	No	2	1	1
2006	Female	33	4	Yes	No	No	No	Yes	No	No	No	38.6	2	Normal	No	No	No	No	No	Awoken	Yes	No	No	No	Yes	Yes	Yes	No	Alive	No	Yes	No	No	Yes	No	2	1	1
2006	Male	1	2.7	No	No	No	No	Yes	Yes	No	No	37.8	1	Normal	No	No	No	No	No	Awoken	Yes	No	No	No	Yes	Yes	No	No	Alive	No	No	Yes				2	1	2
2005	Female	32		Yes	No	No	No	Yes	No	No	No	38	2	Normal	No	No	No	No	No	Awoken	Yes	No	No	No	Yes	Yes	No	No	Left	No	No	Yes	No	Yes	No	2	1	1
2005	Female	40	4.4	No	No	No	No	Yes	No	No	No	39.7	1	Normal	No	No	No	No	No	Awoken	No								Alive	No	Yes	No				2	1	2
2005	Female	40	4.5	Yes	No	No	No	Yes	No	No	No	36.8	2	Normal	No	No	No	No	No	Awoken	Yes	No	No	No	Yes	Yes	No	No	Alive	No	Yes	No				2	1	2
2005	Female	7	2.6	Yes	Yes	No	No	Yes	Yes	No	No	36.1	2	Tense	No	No	Yes	No	No	Sleepy	Yes	No	No	No	Yes	Yes	No	Yes	Dead	Yes	No	No	No	Yes	No	1	1	1
2005	Male	7	3.2	No	No	No	No	Yes	No	Yes	No	37.2	2	Depressed	Mild	No	No	No	No	Awoken	Yes	No	No	No	Yes	Yes	No	No	Alive	Yes	No	No				1	1	2					1
2005	Female	79	5.5	Yes	Yes	No	No	Yes	No	No	No	36.5	1	Normal	No	No	No	No	No	Awoken	Yes	No	No	No	Yes	Yes	No	No	Alive	No	No	Yes				2	1	2
2005	Male	10	3.3	No	No	No	No	Yes	No	No	No	37.03	2	Normal	No	No	No	No	No	Awoken	Yes	No	No	No	Yes	Yes	No	No	Alive	No	Yes	No	No	Yes	No	2	1	1
2005	Male	10	2.9	No	No	No	No	Yes	No	No	No	38.02	1	Normal	No	No	No	No	No	Awoken	Yes	No	No	No	Yes	Yes	No	No	Alive	Yes	No	No	No	Yes	No	1	1	1					1
2006	Male	22	4.1	No	No	No	No	Yes	No	No	No	36.9	2	Normal	No	No	No	No	No	Awoken	Yes	No	No	No	Yes	Yes	No	No	Alive	No	No	Yes	No	Yes	No	2	1	1
2005	Female	73	4.2	No	No	Yes	Yes	Yes	No	No	No	37	2	Normal	No	No	No	No	No	Awoken	Yes	No	No	Yes	No	No	No	No	Alive	No	No	Yes				2	1	2
2005	Male	73	4.5	No	No	Yes	No	Yes	No	No	No	37.3	1	Normal	No	No	No	No	No	Awoken	Yes	No	No	Yes	No	No	No	No	Alive	No	Yes	No				2	1	2
2005	Female	71	4.3	Yes	Yes	No	No	Yes	Yes	No	No	37	1	Normal	No	No	No	Yes	No	Awoken	Yes	No	Yes	No	Yes	Yes	No	No	Alive	No	Yes	No				2	1	2
2005	Male	0		No	No	No	Yes	Yes	No		Yes	36.5	2	Non aplicable	No	Yes	No	No	No	Awoken	No								Alive	No	Yes	No				2	1	2
2005	Female	73	5.3	Yes	No	No	No	Yes	No	No	No	37.4	1	Normal	No	No	No	No	No	Awoken	Yes	No	No	No	Yes	Yes	No	No	Alive	No	Yes	No				2	1	2
2006	Female	8	3.1	No	No	No	No	No	No	No	No	36.5	2	Normal	Light	No	No	No	No	Awoken	Yes	No	No	No	Yes	Yes	No	No	Alive	Yes	No	No	No	Yes	No	1	1	1	1
2006	Female	71		No	No	Yes	No	Yes	No	No	No	36.2	2	Normal	Light	No	No	No	No	Awoken	Yes	No	No	No	Yes	Yes	No	No	Left	No	No	Yes				2	1	2
2006	Male	30	4.7	Yes	No	Yes	Yes	Yes	Yes	No	No	38.3	2	Depressed	Light	No	No	No	No	Awoken	Yes	No	No	No	Yes	Yes	No	No	Alive	No	Yes	No	No	Yes	No	2	1	1
2006	Female	57	6	No	No	No	No	Yes	No	No	No	36.7	2	Normal	No	No	No	No	No	Awoken	Yes	No	No	No	Yes	Yes	No	No	Alive	Yes	No	No				1	1	2		1
2006	Male	0		Yes	No	No	No	No	No	No	No	38.4	2	Non aplicable	Light	No	No	No	No	Awoken	Yes	Yes	No	No	Yes	Yes	No	No	Alive							2	2	2
2006	Male	16	2.7	Yes	No	Yes	Yes	Yes	No	No	No	36.7	1	Normal	No	No	No	No	No	Awoken	Yes	No	No	No	Yes	Yes	No	No	Alive	No	Yes	No	No	Yes	No	2	1	1
2006	Female	18	3.2	Yes	No	No	No	Yes	No	No	No	38.3	1	Depressed	No	No	No	No	No	Awoken	Yes	No	No	No	Yes	Yes	No	No	Alive	No	Yes	No	No	Yes	No	2	1	1
2006	Female	0		Yes	No	Yes	No	No	No	No	No	36	2	Non aplicable	No	No	No	No	No	Awoken	No								Alive							2	2	2
2006	Female	11	3.6	No	No	No	No	Yes	No	No	No	37.3	2	Normal	No	No	No	No	No	Awoken	Yes	No	No	No	Yes	Yes	No	No	Alive	Yes	No	No				1	1	2					1
2006	Male	12	1.8	No	No	No	Yes	Yes	No	No	No	38.2	1	Normal	No	No	No	No	No	Awoken	Yes	No	No	No	Yes	Yes	No	No	Alive	Yes	No	No	No	Yes	No	1	1	1					1
2006	Male	0		Yes	Yes	No	No	No	No	No	No	37	2	Non aplicable	No	No	No	No	No	Awoken	Yes	Yes	Yes	No	Yes	Yes	No	No	Alive							2	2	2
2006	Male	25		No	No	No	No	No	No	No	No	36.1	2	Non aplicable	No	Yes	No	No	No	Awoken	No								Alive							2	2	2
2006	Female	80	5.5	Yes	No	No	No	Yes	No	No	No	36.5	1	Normal	No	No	No	Yes	No	Awoken	Yes	No	No	No	No	Yes	No	No	Alive	No	Yes	No				2	1	2
2006	Female	0	2.2	No	No	No	No	Yes	No	No	No	36.1		Normal	No	No	No	No	No	Awoken	Yes	No	No	No	Yes	Yes	No	No	Alive	No	Yes	No				2	1	2
2006	Male	21	3.5	Yes	Yes	No	No	No	No	No	No	38	1	Normal	No	No	No	No	No	Sleepy	Yes	No	No	No	Yes	Yes	No	No	Alive	Yes	No	No				1	1	2		1
2006	Female	17	3.3	No	No	No	No	Yes	No	No	No	38.7	2	Normal	No	No	No	No	No	Awoken	Yes	No	No	No	Yes	Yes	No	No	Alive	No	Yes	No	No	Yes	No	2	1	1
2006	Male	33	2.8	Yes	No	No	No	Yes	No	Yes	Yes	39.1	1	Normal	No	No	No	No	No	Awoken	Yes	No	No	No	Yes	Yes	No	No	Alive	No	Yes	No				2	1	2
2006	Female	61	4.4	Yes	Yes	No	No	Yes	No	No	No	37.4	1	Normal	No	No	No	Yes	No	Awoken	Yes	No	No	No	Yes	Yes	No	No	Alive	No	Yes	No				2	1	2
2006	Female	56	2.8	Yes	No	No	No	Yes	No	No	No	36.7	2	Normal	No	Yes	No	No	No	Awoken	Yes	No	No	No	Yes	Yes	No	No	Left	Yes	No	No				1	1	2							1
2006	Female	11	3.4	No	No	No	No	Yes	No	No	No	37.1	2	Normal	No	No	No	No	No	Awoken	No								Alive	Yes	No	No	No	Yes	No	1	1	1					1
2006	Female	1	2	No	Yes	No	No	No	Yes	No	No	37.4	1	Normal	No	No	No	Yes	No	Awoken	Yes	No	No	No	Yes	Yes	No	No	Alive	No	Yes	No	No	Yes	No	2	1	1
2006	Female	88	5.6	Yes	Yes	No	No	Yes	Yes	No	No	37.5	1	Normal	No	Yes	No	Yes	No	Sleepy	Yes	No	No	Yes	No	No	No	No	Alive	No	Yes	No				2	1	2
2006	Male	10	3.4	No	No	No	No	Yes	No	No	No	38	1	Normal	No	No	No	No	No	Awoken	Yes	No	No	No	Yes	Yes	No	No	Alive	No	Yes	No	No	Yes	No	2	1	1
2006	Male	19	3.8	Yes	No	No	No	Yes	No	No	No	38.6	2	Normal	No	No	No	No	No	Awoken	Yes	No	No	No	Yes	Yes	No	No	Alive	Yes	No	No	No	Yes	No	1	1	1			1
2006	Male	19	2.6	No	No	No	No	Yes	No	No	No	38.9	2	Normal	No	No	No	No	No	Awoken	Yes	No	No	No	Yes	Yes	No	No	Alive	No	No	Yes				2	1	2
2006	Male	34	3.9	Yes	Yes	No	No	Yes	No	No	No	37.3	1	Normal	No	No	No	No	No	Awoken	Yes	No	No	No	Yes	Yes	No	No	Alive	No	Yes	No				2	1	2
2006	Male	28	4.3	No	No	No	No	No	No	No	No	36.2	2	Normal	No	No	No	No	No	Awoken	Yes	No	No	No	Yes	Yes	No	No	Alive	No	Yes	No				2	1	2
2006	Female	31	4.3	No	No	No	No	Yes	Yes	No	No	38.2	2	Normal	No	No	No	No	No	Awoken	Yes	No	No	No	Yes	Yes	No	No	Alive	No	No	Yes	No	Yes	No	2	1	1
2006	Female	89	3.9	Yes	Yes	No	No	Yes	No	No	No	36.8	1	Depressed	Light	No	No	Yes	No	Awoken	Yes	No	No	No	Yes	Yes	No	No	Dead	No	Yes	No				2	1	2
2006	Male	26	1.6	Yes	No	No	Yes	Yes	Yes	No	No	37.4	2	Normal	No	No	No	No	No	Awoken	Yes	No	No	No	Yes	Yes	No	No	Transfered	No	Yes	No	No	Yes	No	2	1	1
2006	Female	26	1.5	Yes	No	No	No	Yes	No	No	No	37.1	2	Normal	No	No	No	No	No	Awoken	Yes	No	No	No	Yes	Yes	No	No	Transfered	No	Yes	No	No	Yes	No	2	1	1
2006	Male	8	3.5	No	No	No	No	Yes	No	No	No	36.9	2	Normal	No	No	No	No	No	Awoken	Yes	No	No	No	Yes	Yes	No	No	Alive	No	No	Yes				2	1	2
2006	Female	19	2.3	Yes	No	No	No	Yes	No	No	No	37.3	2	Normal	No	No	No	No	No	Awoken	Yes	No	No	No	Yes	Yes	No	No	Alive	No	No	Yes	No	Yes	No	2	1	1
2006	Male	0		Yes	No	No	No	Yes	No	No	Yes	37.3	2	Normal	No	Yes	No	No	No	Awoken	No								Alive	No	Yes	No				2	1	2
2006	Female	45	3.7	Yes	Yes	No	No	Yes	No	No	No	37.7	1	Normal	No	No	No	No	No	Awoken	Yes	No	No	No	Yes	Yes	No	No	Alive	No	Yes	No				2	1	2
2006	Male	13	3.8	No	No	No	No	Yes	No	No	No	37	1	Normal	No	No	No	No	No	Awoken	Yes	No	No	No	Yes	Yes	No	No	Alive	Yes	No	No	No	Yes	No	1	1	1		1
2006	Female	41	3.8	Yes	No	No	No	Yes	No	No	No	36.4	2	Normal	No	No	No	No	No	Sleepy	Yes	No	No	No	Yes	Yes	No	No	Alive	No	No	Yes	No	Yes	No	2	1	1
2006	Female	45		Yes	Yes	No	No	Yes	No	No	No	38	1	Normal	No	No	No	No	No	Awoken	Yes	Yes	No	No	Yes	No	No	No	Alive	No	No	Yes	No	Yes	No	2	1	1
2006	Female	0		Yes	No	No	No	No	No	No	No	39.6	2	Non aplicable	No	No	No	No	No	Sleepy	Yes	No	No	Yes	No	No	No	No	Alive	No	Yes	No	No	Yes	No	2	1	1
2006	Male	37	4	Yes	Yes	No	No	Yes	No	No	No	36.88	1	Normal	No	No	No	No	No	Awoken	Yes	No	No	No	Yes	Yes	No	Yes	Alive	No	Yes	No				2	1	2
2006	Male	65	4.2	No	No	No	No	Yes	No	No	No	35.9	1	Normal	No	No	No	No	No	Awoken	No								Alive	No	No	Yes				2	1	2
2006	Female	0		No	No	No	Yes	No	No	No	Yes	37	2	Non aplicable	No	Yes	No	No	No	Awoken	No								Alive							2	2	2
2006	Female	21	3.3	Yes	Yes	No	No	Yes	No	No	Yes	37	1	Normal	No	No	No	Yes	No	Awoken	Yes	No	No	No	Yes	Yes	No	No	Left	No	Yes	No				2	1	2
2006	Male	70	4.9	Yes	Yes	No	No	Yes	No	No	No	38	1	Normal	No	No	No	Yes	No	Sleepy	Yes	No	No	Yes	No	No	No	No	Alive	No	Yes	No				2	1	2
2006	Female	13		Yes	No	Yes	Yes	No		No	No	39	2	Non aplicable	No	No	No	No	No	Awoken	Yes	No	No	Yes	No	No	No	No	Left	No	Yes	No				2	1	2
2006	Female	1	3.6	No	No	No	No	Yes	No	No	No	37.5	1	Normal	No	No	No	No	No	Awoken	Yes	No	No	No	Yes	Yes	No	No	Alive	No	Yes	No	No	Yes	No	2	1	1
2006	Male	3	2.5	No	No	No	No	Yes	Yes	No	No	37.7	1	Depressed	Mild	No	No	No	No	Sleepy	Yes	No	No	No	Yes	Yes	No	No	Alive	Yes	No	No	No	Yes	No	1	1	1		1
2006	Female	27		No	No	No	No	No	No	No	No	40.2	2	Non aplicable	Light	No	No	No	No	Awoken	No								Alive	No	Yes	No				2	1	2
2006	Male	14	3.3	Yes	Yes	Yes	No	Yes	No	No	No	37.7	1	Normal	No	No	No	No	No	Awoken	Yes	No	No	No	Yes	Yes	No	No	Alive	No	Yes	No	No	Yes	No	2	1	1
2006	Female	0	2.4	No	No	No	No	Yes	No	No	No	38.7	1	Normal	No	No	No	No	No	Awoken	Yes	No	No	No	Yes	Yes	No	No	Alive	No	Yes	No	No	Yes	No	2	1	1
2006	Female	51	5.4	Yes	Yes	No	No	Yes	No	No	No	37	1	Normal	No	No	No	Yes	No	Awoken	Yes	No	No	No	Yes	Yes	No	No	Alive	No	Yes	No				2	1	2
2006	Female	47	3.9	Yes	No	No	Yes	Yes	No	No	No	36.7	2	Normal	No	No	No	No	No	Awoken	Yes	No	No	No	Yes	Yes	No	No	Alive							2	2	2
2006	Male	84	5.7	Yes	Yes	No	No	Yes	Yes	No	No	36.8	1	Normal	No	No	No	No	No	Awoken	Yes	No	No	Yes	No	No	No	No	Alive	No	Yes	No				2	1	2
2006	Male	18	3.9	No	No	No	No	Yes	No	No	No	37.5	1	Normal	No	No	No	No	No	Awoken	Yes	No	No	Yes	Yes	Yes	No	Yes	Alive	No	No	Yes	No	Yes	No	2	1	1
2006	Male	85	4.6	Yes	No	Yes	Yes	Yes	No	No	No	36.5	2	Depressed	Severe	No	No	No	No	Sleepy	Yes	No	No	No	Yes	Yes	No	No	Alive	No	Yes	No				2	1	2
2006	Male	2	3.1	No	No	No	No	Yes	No	No	No	38	2	Normal	No	No	No	No	No	Awoken	Yes	No	No	No	Yes	Yes	No	No	Alive	No	Yes	No	No	Yes	No	2	1	1
2006	Male	24	2.4	Yes	Yes	No	Yes	No	No	No	No	37.9	2	Normal	No	No	No	Yes	No	Awoken	Yes	No	No	No	Yes	Yes	No	No	Alive	No	No	Yes	No	Yes	No	2	1	1
2006	Male	1	3	No	No	No	No	Yes	No	No	No	37.9	2	Normal	No	No	Yes	No	No	Awoken	Yes	No	No	No	Yes	Yes	No	No	Alive	No	Yes	No				2	1	2
2006	Male	38	4	Yes	Yes	Yes	Yes	Yes	No	No	No	35.6	1	Normal	No	No	No	Yes	No	Awoken	Yes	No	No	No	Yes	Yes	No	No	Alive	No	Yes	No				2	1	2
2006	Female	39	4.8	Yes	Yes	Yes	Yes	Yes	No	No	No	37.2	1	Normal	No	No	No	Yes	No	Awoken	Yes	No	No	No	Yes	Yes	No	No	Alive	No	Yes	No				2	1	2
2006	Female	1	1.5	Yes	No	No	Yes	Yes	Yes	No	No	36.3	2	Normal	No	No	No	No	No	Awoken	Yes	No	No	No	Yes	Yes	No	No	Alive	No	No	Yes	No	Yes	No	2	1	1
2006	Male	77	5.8	Yes	Yes	No	No	Yes	No	No	No	38.6	1	Normal	No	No	No	Yes	No	Awoken	Yes	No	No	No	Yes	Yes	No	No	Alive	No	Yes	No				2	1	2
2006	Female	15		No	No	Yes	Yes	Yes	No	No	No	37.8	2	Normal	No	No	No	No	No	Awoken	Yes	No	No	No	Yes	Yes	No	No	Alive	No	No	Yes	No	Yes	No	2	1	1
2006	Female	74	4	Yes	Yes	No	No	Yes	No	No	No	38.6	2	Normal	No	No	No	Yes	No	Awoken	Yes	No	No	No	Yes	Yes	No	No	Alive	No	No	Yes				2	1	2
2006	Male	70	5.4	Yes	Yes	No	No	Yes	No	No	No	36.9	1	Normal	No	No	No	Yes	No	Awoken	Yes	No	No	Yes	No	No	No	No	Alive	No	Yes	No				2	1	2
2006	Female	59	3.7	Yes	Yes	No	Yes	Yes	No	No	No	37.6	1	Depressed	Mild	No	No	Yes	No	Awoken	Yes	No	Yes	No	Yes	Yes	No	No	Alive	Yes	No	No				1	1	2		1
2006	Female	15	4.1	No	No	No	No	Yes	No	No	No	37	2	Normal	No	No	No	No	No	Awoken	Yes	No	No	No	Yes	Yes	No	No	Alive	No	No	Yes				2	1	2
2006	Male	11	2.9	Yes	Yes	No	No	Yes	No	No	No	37.1	1	Normal	No	No	No	Yes	No	Awoken	Yes	No	No	No	Yes	Yes	No	No	Alive	Yes	No	No	No	Yes	No	1	1	1					1
2006	Male	10		No	No	No	No	Yes	No	No	No	36.2	2	Normal	No	No	Yes	No	No	Awoken	Yes	No	No	No	Yes	Yes	No	No	Alive	No	No	Yes	No	Yes	No	2	1	1
2006	Male	37	3.5	Yes	No	No	No	No	No	No	No	38.5	1	Normal	No	No	No	No	No	Awoken	No								Alive	No	No	Yes				2	1	2
2006	Female	21	3	Yes	No	No	No	Yes	No	No	No	36	2	Normal	No	No	No	No	No	Awoken	Yes	No	No	No	Yes	Yes	No	No	Alive	No	Yes	No	No	Yes	No	2	1	1
2006	Female	5	2.9	No	No	No	No	Yes	No	No	No	38.2	1	Normal	No	No	No	No	No	Awoken	Yes	No	No	No	Yes	Yes	No	No	Alive							2	2	2
2006	Female	2	2.3	No	No	No	No	Yes	Yes	No	No	36.4	2	Normal	No	No	No	No	No	Awoken	Yes	No	No	No	Yes	Yes	No	No	Alive	No	Yes	No				2	1	2
2006	Female	11	2.7	No	No	No	No	Yes	No	No	No	36.8	2	Normal	No	No	No	No	No	Awoken	Yes	No	No	No	Yes	Yes	No	No	Alive	No	Yes	No	No	Yes	No	2	1	1
2006	Female	7	2.5	No	No	No	No	Yes	No	No	No	37.6	1	Normal	No	No	No	No	No	Awoken	Yes	No	No	No	Yes	Yes	No	No	Alive	No	Yes	No	No	Yes	No	2	1	1
2006	Male	10	3	No	No	No	No	Yes	No	No	No	38	1	Non aplicable	No	No	No	No	No	Awoken	Yes	No	No	No	Yes	Yes	No	No	Alive	Yes	No	No	Yes	No	No	1	1	1	1
2006	Female	35	3	Yes	No	No	No	Yes	No	No	No	36	2	Normal	Light	Yes	Yes	Yes	No	Awoken	Yes	No	No	Yes	Yes	Yes	No	No	Left	No	No	Yes				2	1	2
2006	Male	0	2	No	Yes	No	No	No	No	No	Yes	36.7	1	Normal	No	No	No	Yes	No	Awoken	Yes	No	No	No	Yes	Yes	No	No	Alive	No	No	Yes	No	Yes	No	2	1	1
2006	Male	12	1.8	No	No	No	No	Yes	No	No	No	35.9	2	Normal	No	No	No	No	No	Awoken	Yes	No	No	No	Yes	Yes	No	Yes	Alive	No	No	Yes	No	Yes	No	2	1	1
2006	Female	21	4.2	Yes	No	No	No	Yes	No	No	No	38	2	Normal	No	No	No	No	No	Awoken	Yes	No	No	No	Yes	Yes	No	No	Alive	No	No	Yes				2	1	2
2006	Female	22	1.8	No	No	No	No	Yes	No	No	No	35.6	2	Normal	No	No	No	No	No	Awoken	Yes	No	No	No	Yes	Yes	No	No	Alive	Yes	No	No				1	1	2			1
2006	Female	54	4.4	Yes	Yes	No	No	Yes	No	Yes	No	37.1	1	Normal	No	No	No	No	No	Awoken	Yes	No	No	No	Yes	Yes	No	No	Alive	No	Yes	No				2	1	2
2006	Male	61	3.2	Yes	Yes	Yes	No	Yes	No	No	Yes	37	1	Normal	No	Yes	No	Yes	No	Awoken	Yes	No	Yes	Yes	No	No	No	No	Dead	No	Yes	No				2	1	2
2006	Male	14	2.5	No	No	No	No	Yes	No	No	No	37.1	2	Normal	No	No	No	No	No	Awoken	Yes	No	No	No	Yes	Yes	No	No	Alive	No	No	Yes	No	Yes	No	2	1	1
2006	Male	12	3.6	No	No	No	No	Yes	No	No	No	36.8	2	Normal	No	No	No	No	No	Awoken	Yes	Yes	No	No	No	No	No	No	Alive	No	Yes	No				2	1	2
2006	Male	0	4	No	Yes	No	No	Yes	Yes	No	No	37.3	1	Normal	No	Yes	No	Yes	No	Awoken	Yes	No	No	No	Yes	Yes	No	No	Dead	No	No	Yes	No	Yes	No	2	1	1
2006	Male	82	3.6	Yes	No	No	No	Yes	No	No	No	39	1	Normal	No	No	No	No	No	Awoken	Yes	No	No	No	Yes	Yes	No	No	Alive	No	Yes	No	No	Yes	No	2	1	1
2006	Female	29	3.8	Yes	Yes	No	No	Yes	No	No	Yes	36.9	2	Normal	No	No	No	No	No	Awoken	Yes	No	No	No	Yes	Yes	No	No	Alive	No	Yes	No				2	1	2
2006	Female	14	2.4	Yes	Yes	No	No	Yes	No	No	No	36.6	2	Normal	No	No	No	No	No	Awoken	Yes	No	No	No	Yes	Yes	No	No	Alive	No	No	Yes	No	Yes	No	2	1	1
2006	Male	9	2.2	No	No	No	No	Yes	No	No	No	36.3	2	Normal	No	No	No	No	No	Awoken	Yes	No	No	No	Yes	Yes	No	No	Alive	No	Yes	No	No	Yes	No	2	1	1
2006	Male	24	3.4	Yes	No	No	No	Yes	No	No	No	36.4		Normal	No	No	No	No	No	Awoken	Yes	No	No	No	Yes	Yes	No	No	Alive	No	Yes	No				2	1	2
2006	Male	32	4.5	Yes	No	No	No	Yes	No	No	No	36.9	1	Normal	No	No	Yes	No	No	Awoken	Yes	No	No	No	Yes	Yes	No	No	Alive	No	No	Yes				2	1	2
2006	Female	40	4.1	Yes	No	No	No	Yes	No	No	No	37	2	Normal	No	No	No	No	No	Awoken	Yes	No	No	No	Yes	Yes	No	No	Alive	No	No	Yes				2	1	2
2006	Female	51	5.1	Yes	Yes	No	No	Yes	No	No	No	37.4	1	Normal	No	No	No	No	No	Awoken	Yes	No	No	No	Yes	Yes	No	No	Alive	No	Yes	No				2	1	2
2006	Female	66	4.1	Yes	Yes	No	Yes	Yes	No	No	No	37.3	1	Normal	No	No	No	Yes	No	Awoken	Yes	No	No	No	Yes	Yes	No	No	Alive	No	Yes	No				2	1	2
2006	Female	0	4.7	Yes	No	Yes	No	Yes	No	No	No	38.3	1	Normal	No	No	No	No	No	Awoken	Yes	No	No	No	Yes	Yes	No	No	Alive	No	Yes	No				2	1	2
2006	Male	11	3.2	Yes	No	No	No	Yes	No	No	No	36.7	2	Normal	No	No	No	No	No		Yes	No	No	No	Yes	Yes	No	No	Alive	Yes	No	No	No	Yes	No	1	1	1					1
2006	Female	1	4.3	No	No	No	No	Yes	No	No	No	39		Normal	No	No	No	No	No	Awoken	Yes	No	No	No	Yes	Yes	No	No	Alive	No	Yes	No	No	Yes	No	2	1	1
2006	Male	26	3.3	Yes	No	No	No	Yes	No	No	No	38.5	2	Normal	No	No	No	No	No	Awoken	Yes	No	No	No	Yes	Yes	No	No	Alive	Yes	No	No	No	Yes	No	1	1	1				1
2006	Male	5	3	No	No	No	No	Yes	No	No	No	36.8	2	Normal	No	No	No	No	No	Awoken	Yes	No	No	No	Yes	Yes	No	No	Alive	No	No	Yes				2	1	2
2006	Male	57	4.9	Yes	Yes	No	No	Yes	Yes	No	No	37.6	1	Normal	No	No	No	No	No	Awoken	Yes	No	No	No	Yes	Yes	No	No	Alive	No	Yes	No				2	1	2
2006	Female	11	3	Yes	No	No	No	Yes	No	No	No	37.6	2	Normal	No	No	No	No	No	Awoken	Yes	No	No	No	Yes	Yes	No	No	Alive	No	Yes	No	No	Yes	No	2	1	1
2006	Female	10	2.9	No	No	No	No	Yes	No	No	No	37.3	1	Normal	No	No	No	No	No	Awoken	Yes	Yes	No	No	Yes	No	No	No	Alive	No	No	Yes				2	1	2
2006	Male	24	4.4	Yes	Yes	Yes	No	Yes	No	No	No	36.8	1	Normal	No	No	No	Yes	No	Awoken	Yes	No	No	No	Yes	Yes	No	No	Alive	No	Yes	No				2	1	2
2006	Male	63	5.6	Yes	Yes	No	No	Yes	No	No	No	36	2	Normal	No	No	No	Yes	No	Awoken	Yes	No	No	No	Yes	Yes	No	No	Alive	No	Yes	No				2	1	2
2006	Female	21	3.3	Yes	No	No	No	Yes	Yes	No	No	36.9	2	Normal	No	No	No	No	No	Awoken	No								Left							2	2	2
2006	Male	21	3	Yes	No	No	No	Yes	No	No	No	36.8	1	Normal	No	No	No	No	No	Awoken	No								Left							2	2	2
2006	Female	22	3.2	Yes	Yes	No	Yes	Yes	No	No	No	36.06	1	Normal	No	No	No	Yes	No	Awoken	Yes	No	No	No	Yes	Yes	No	No	Left	No	Yes	No	No	Yes	No	2	1	1
2006	Female	5	2.8	No	No	No	No	No	No	No	No	37.5	1	Normal	No	No	No	No	No	Awoken	Yes	No	No	No	Yes	Yes	No	No	Alive	No	Yes	No	No	Yes	No	2	1	1
2006	Female	54	3.1	Yes	Yes	Yes	No	Yes	No	No	Others	36.9	1	Normal	No	No	No	Yes	No	Awoken	Yes	No	No	No	Yes	Yes	No	No	Alive	No	Yes	No				2	1	2
2006	Female	32	4	Yes	Yes	No	Yes	Yes	Yes	No	No	37.6	1	Normal	No	No	No	No	No	Awoken	Yes	No	No	No	No	Yes	No	No	Alive	No	No	Yes				2	1	2
2006	Female	52	6.8	Yes	No	Yes	No	Yes	No	No	No	37.8	1	Normal	No	No	No	No	No	Awoken	Yes	No	No	No	Yes	Yes	No	No	Alive	No	Yes	No				2	1	2
2006	Male	51	5.5	Yes	Yes	No	No	Yes	No	Yes	No	39.2	1	Normal	No	No	No	No	No	Awoken	Yes	No	No	No	Yes	Yes	No	No	Alive	No	Yes	No				2	1	2
2006	Male	0	3.1	No	No	No	No	Yes	No	Yes	No	38.2	2	Normal	No	No	No	No	No	Sleepy	Yes	No	No	No	Yes	Yes	No	No	Alive	No	Yes	No	No	Yes	No	2	1	1
2006	Male	36	3.9	Yes	Yes	No	No	Yes	Yes	Yes	Yes	36.6	1	Normal	No	No	No	Yes	No	Awoken	Yes	No	No	No	Yes	Yes	No	No	Alive	No	Yes	No				2	1	2
2006	Male	43	3	No	No	No	No	No	No	No	No	37.3	2	Normal	No	No	No	No	No	Awoken	Yes	No	Yes	No	Yes	Yes	No	No	Alive	No	No	Yes				2	1	2
2006	Male	11	2.4	Yes	No	No	No	Yes	No	No	No	36.2	1	Normal	No	No	No	No	No	Sleepy	Yes	No	No	No	Yes	Yes	No	No	Alive	No	Yes	No	No	Yes	No	2	1	1
2006	Male	14	3.8	Yes	No	No	No	Yes	No	No	No	39.6	1	Normal	No	No	No	No	No	Awoken	Yes	No	No	No	Yes	Yes	No	No	Alive	Yes	No	No	No	Yes	No	1	1	1
2006	Male	17	2.5	Yes	No	No	No	Yes	No	No	No	35.8	1	Normal	No	No	No	No	No	Awoken	Yes	No	No	No	Yes	Yes	No	No	Alive	No	Yes	No				2	1	2
2006	Female	0	3.2	No	Yes	No	No	Yes	Yes		No	37.3	1	Normal	No	No	No	No	No	Awoken	Yes	No	No	No	Yes	Yes	No	No	Dead	No	Yes	No	No	Yes	No	2	1	1
2006	Male	46	2.6	Yes	No	Yes	Yes	No	No	No	No	36.4	1	Depressed	No	No	No	No	No	Awoken	Yes	No	No	No	Yes	Yes	No	No	Dead	No	Yes	No				2	1	2
2006	Male	46	2.5	Yes	No	Yes	No	No	No	No	No	37.2	2	Depressed	Severe	No	No	No	No	Awoken	Yes	No	Yes	Yes	Yes	Yes	No	No	Dead	No	Yes	No				2	1	2
2006	Female	6	2.9	No	No	No	No	Yes	No	No	Others	37.1	2	Normal	No	No	No	Yes	No	Awoken	Yes	No	No	No	Yes	Yes	No	No	Alive	No	No	Yes	No	Yes	No	2	1	1
2006	Male	36	2.8	Yes	No	No	No	Yes	No	No	No	36.3	1	Normal	No	No	No	No	No	Awoken	No								Alive	No	Yes	No				2	1	2
2006	Female	1	3.7	No	No	No	No	Yes	No	No	No	37.5	2	Normal	No	No	No	No	No	Awoken	Yes	No	No	No	Yes	Yes	No	No	Alive	No	Yes	No	No	Yes	No	2	1	1
2006	Female	59	2.6	Yes	Yes	No	No	Yes	No	No	No	36	1	Normal	No	No	No	Yes	No	Awoken	Yes	No	Yes	No	Yes	Yes	No	No	Left	Yes	No	No	No	Yes	No	1	1	1								1
2006	Male	70	4.5	Yes	No	Yes	Yes	Yes	No	Yes	No	37	1	Normal	Mild	No	No	No	No	Awoken	Yes	No	No	Yes	Yes	Yes	No	No	Alive	No	Yes	No				2	1	2
2006	Female	14	2.3	Yes	No	No	No	Yes	No	No	No	36.02	1	Normal	No	No	No	No	No	Awoken	Yes	Yes	No	No	Yes	Yes	No	No	Alive	No	Yes	No	No	Yes	No	2	1	1
2006	Female	45	4.3	Yes	Yes	No	No	Yes	No	No	No	38	2	Normal	No	No	No	No	No	Awoken	Yes	No	No	No	Yes	Yes	No	No	Alive	No	Yes	No				2	1	2
2006	Male	16	3.3	No	No	Yes	No	Yes	Yes	No	Yes	35.4	2	Normal	No	No	No	No	No	Awoken	Yes	No	No	No	Yes	Yes	No	No	Alive	No	Yes	No				2	1	2
2006	Male	40	4.3	Yes	No	No	No	Yes	No	No	Yes	35.7	2	Normal	No	No	No	No	No	Awoken	Yes	No	No	No	Yes	Yes	No	No	Alive	No	No	Yes	No	Yes	No	2	1	1
2006	Female	11	3.3	No	No	No	No	Yes	Yes	No	No	36.1	2	Normal	No	No	No	No	No	Awoken	Yes	No	No	No	Yes	Yes	No	No	Alive	No	Yes	No	No	Yes	No	2	1	1
2006	Male	12	3.6	Yes	Yes	No	No	Yes	Yes	No	No	39	1	Normal	No	No	No	No	No	Awoken	Yes	No	No	No	Yes	Yes	No	No	Alive	No	Yes	No	No	Yes	No	2	1	1
2006	Female	77	3.8	Yes	Yes	Yes	No	Yes	No	No	No	38.8	1	Normal	Light	No	No	Yes	No	Awoken	Yes	No	No	No	Yes	Yes	No	No	Transfered	No	No	Yes				2	1	2
2006	Male	63	4.4	Yes	No	No	No	Yes	No	No	Others	38.3	2	Normal	Light	No	No	No	No	Awoken	Yes	No	No	No	Yes	Yes	No	No	Alive	No	Yes	No				2	1	2
2006	Male	1	2.6	No	Yes	No	No	Yes	Yes	No	No	36.6	1	Normal	No	No	No	No	No	Awoken	Yes	No	No	No	Yes	Yes	No	No	Alive	No	Yes	No	No	Yes	No	2	1	1
2006	Female	51	4.1	No	No	No	Yes	Yes	No	No	No	37.8	2	Normal	Mild	No	No	No	No	Awoken	Yes	No	No	No	Yes	Yes	No	No	Alive	No	Yes	No				2	1	2
2006	Female	10	3.7	No	No	No	No	Yes	No	No	Others	37.5	2	Normal	No	No	No	No	No	Awoken	Yes	No	No	No	Yes	Yes	No	No	Alive	No	No	Yes	No	Yes	No	2	1	1
2006	Female	7	3	No	No	No	No	Yes	No	No	No	37	2	Normal	No	No	Yes	No	No	Sleepy	Yes	No	No	No	Yes	Yes	No	No	Alive	No	Yes	No				2	1	2
2006	Male	77	3.8	Yes	Yes	No	No	Yes	No	No	No	37	1	Normal	No	No	No	Yes	No	Awoken	Yes	No	Yes	No	Yes	Yes	No	No	Alive	No	Yes	No				2	1	2
2006	Male	79	4	Yes	Yes	Yes	Yes	Yes	No	No	No	37.7	1	Normal	No	No	No	Yes	No	Awoken	Yes	No	No	No	Yes	Yes	No	No	Alive	No	Yes	No				2	1	2
2006	Male	84	5.1	Yes	No	No	No	Yes	No	No	No	38.3	1	Normal	Light	No	No	No	No	Awoken	Yes	No	No	No	Yes	Yes	No	No	Alive	No	No	Yes				2	1	2
2006	Male	0	2.7	No	No	No	No	Yes	No	No	No	35.3	1	Normal	No	No	No	No	No	Awoken	Yes	No	No	No	Yes	Yes	No	No	Alive	No	No	Yes				2	1	2
2006	Male	15	3.8	Yes	No	No	No	Yes	No	No	No	36.5	2	Normal	No	No	No	No	No	Awoken	Yes	No	No	No	Yes	Yes	No	No	Alive	No	Yes	No	No	Yes	No	2	1	1
2006	Female	12	3	No	Yes	No	No	Yes	No	No	No	37.4	1	Normal	No	No	No	No	No	Awoken	Yes	No	No	No	Yes	Yes	No	No	Transfered	Yes	No	No	No	Yes	No	1	1	1					1
2006	Female	53		Yes	No	Yes	Yes	Yes	Yes	No	No	35.9	2	Depressed	Severe	No	No	No	No	Awoken	Yes	No	No	No	Yes	Yes	No	No	Dead	No	Yes	No				2	1	2
2006	Female	57		Yes	Yes	No	No	No	No	No	No	37.06	1	Normal	No	No	No	Yes	No	Awoken	Yes	No	Yes	No	Yes	Yes	No	Yes	Dead	No	No	Yes				2	1	2
2006	Female	2	2.9	No	No	No	No	Yes	Yes	No	Yes	36.3	1	Normal	No	No	Yes	No	No	Awoken	Yes	No	No	No	Yes	Yes	No	No	Alive	Yes	No	No	No	Yes	No	1	1	1		1
2006	Female	1	2.7	No	No	No	Yes	Yes	No	No	Yes	36.4	2	Normal	No	No	Yes	No	No	Awoken	Yes	No	No	No	Yes	Yes	No	No	Alive	No	Yes	No	No	Yes	No	2	1	1
2006	Female	66	4	No	No	No	No	Yes	No	No	No	35.8	1	Normal	No	No	No	No	No	Awoken	No								Alive	No	Yes	No	No	Yes	No	2	1	1
2006	Male	33	3	Yes	Yes	No	No	Yes	No	No	No	3	1	Normal	No	No	No	Yes	No	Awoken	Yes	No	No	No	Yes	Yes	No	No	Dead	No	Yes	No				2	1	2
2006	Female	20	3.7	Yes	Yes	No	No	Yes	No	No	No	37.1	1	Normal	No	No	No	No	No	Awoken	Yes	No	No	No	Yes	Yes	No	Yes	Alive	No	Yes	No	No	Yes	No	2	1	1
2006	Female	62	4.4	No	Yes	No	No	Yes	Yes	No	Yes	36.3	1	Normal	No	No	No	Yes	No	Awoken	Yes	No	No	No	Yes	Yes	No	No	Dead	No	Yes	No				2	1	2
2006	Female	0	4.4	Yes	Yes	No	No	Yes	No	No	No	37.3	1	Normal	No	No	No	No	No	Awoken	Yes	No	No	No	Yes	Yes	No	No	Alive	No	Yes	No				2	1	2
2006	Male	42	4.3	Yes	Yes	No	No	Yes	No	No	No	36.7	1	Normal	No	No	No	No	No	Awoken	Yes	No	No	No	Yes	Yes	No	No	Alive	No	Yes	No				2	1	2
2006	Male	20	3.3	No	No	No	No	Yes	No	No	No	37.8	1	Normal	No	No	No	No	No	Awoken	Yes	No	No	No	Yes	Yes	No	No	Alive	Yes	No	No	No	Yes	No	1	1	1		1
2006	Male	40	4.3	Yes	No	No	No	Yes	No	No	No	38	2	Normal	No	No	No	No	No	Awoken	Yes	No	No	No	Yes	Yes	No	No	Alive	No	Yes	No				2	1	2
2006	Female	43	3.6	Yes	Yes	No	No	Yes	No	No	No	36.7	1	Normal	No	No	No	Yes	No	Awoken	Yes	No	No	No	Yes	Yes	No	No	Alive	No	No	Yes				2	1	2
2006	Female	55	3.7	Yes	Yes	No	No	Yes	Yes	No	Yes	36.7	1	Normal	No	No	No	Yes	No	Sleepy	Yes	No	Yes	No	Yes	Yes	No	Yes	Dead	No	Yes	No				2	1	2
2006	Female	13	2.7	No	No	No	No	Yes	No	No	No	35.9	2	Normal	No	No	No	No	No	Awoken	Yes	No	No	No	Yes	Yes	No	No	Alive	No	Yes	No				2	1	2
2006	Male	18	3.6	No	No	No	No	Yes	No	Yes	Yes	36.4	1	Normal	No	No	No	No	No	Awoken	Yes	No	No	No	Yes	Yes	No	No	Alive	No	Yes	No	No	Yes	No	2	1	1
2006	Male	32	3.2	Yes	Yes	No	No	Yes	No	No	Yes	37	1	Normal	No	No	No	Yes	No	Awoken	Yes	No	No	No	Yes	Yes	No	No	Left	No	Yes	No				2	1	2
2006	Male	18	1.6	Yes	No	No	No	Yes	No	No	No	34	2	Normal	No	No	No	No	No	Awoken	Yes	No	No	No	Yes	Yes	No	No	Alive	No	Yes	No	No	Yes	No	2	1	1
2006	Male	14	3.4	Yes	Yes	No	No	Yes	No	No	No	36.5	2	Normal	No	No	No	No	No	Awoken	Yes	No	No	No	Yes	Yes	No	No	Dead	No	No	Yes	No	Yes	No	2	1	1
2006	Male	28	3.1	No	No	No	No	Yes	No	No	Yes	35.9	2	Normal	No	No	No	No	No	Awoken	Yes	No	No	No	Yes	Yes	No	No	Alive	No	Yes	No				2	1	2
2006	Male	15	1.9	No	No	No	No	Yes	No	No	No	37.1	2	Normal	No	No	No	No	No	Awoken	Yes	No	No	No	Yes	Yes	No	No	Alive	No	Yes	No				2	1	2
2006	Male	87	4.9	Yes	Yes	No	No	Yes	No	No	No	36.3	1	Normal	No	No	No	No	No	Awoken	Yes	No	No	No	Yes	Yes	No	No	Alive	No	Yes	No				2	1	2
2006	Female	86	6.5	Yes	No	No	No	No	No	No	No	38.7	1	Depressed	Light	Yes	No	No	No	Awoken	Yes	No	No	No	Yes	Yes	No	No	Alive	Yes	No	No	No	Yes	No	1	1	1
2006	Male	8	2.8	Yes	No	No	No	Yes	No	No	No	36.3	1	Normal	No	No	No	No	No	Awoken	Yes	No	No	No	Yes	Yes	No	No	Alive	No	Yes	No	No	Yes	No	2	1	1
2006	Female	12	3.3	Yes	No	No	No	Yes	No	No	No	36	2	Normal	No	No	No	No	No	Awoken	Yes	Yes	No	No	Yes	No	No	No	Dead	No	Yes	No				2	1	2
2006	Male	89	3.1	Yes	No	No	No	Yes	No	No	Yes	35.7	1	Normal	No	No	No	No	No	Awoken	Yes	No	Yes	No	Yes	Yes	No	No	Left	No	Yes	No				2	1	2
2006	Female	0	1.8	No	Yes	No	No	No	Yes	No	Yes	33	2	Normal	Mild	Yes	No	No	No	Sleepy	Yes	No	No	No	Yes	Yes	No	No	Dead	No	Yes	No				2	1	2
2006	Female	17	2.9	No	No	No	No	Yes	No	No	Yes	37.9	2	Normal	No	No	No	No	No	Awoken	Yes	No	No	No	Yes	Yes	No	No	Alive	No	Yes	No	No	Yes	No	2	1	1
2006	Female	71	4	No		No	No	Yes	No	No	No	36.8	1	Depressed	Mild	No	No	No	No	Awoken	Yes	No	No	No	Yes	Yes	No	No	Alive	No	No	Yes				2	1	2
2006	Male	13	3	Yes	No	No	Yes	Yes	Yes	No	Yes	37.2	2	Normal	No	No	No	No	No	Awoken	Yes	No	No	No	Yes	Yes	No	No	Alive	No	No	Yes	No	Yes	No	2	1	1
2006	Male	6	3.2	Yes	No	No	No	Yes	No	No	No	36	2	Normal	No	No	No	No	No	Awoken	Yes	No	No	No	Yes	Yes	No	No	Alive	No	No	Yes	No	Yes	No	2	1	1
2006	Male	7	2.9	No	No	No	No	Yes	No	No	No	38.8	2	Normal	No	No	No	No	No	Awoken	Yes	No	No	No	Yes	Yes	No	No	Transfered	Yes	No	No				1	1	2						1
2006	Male	41		Yes	No	No	No	Yes	No	No	Yes	36.7	1	Normal	No	Yes	No	No	No	Awoken	Yes	No	No	No	Yes	Yes	No	No	Alive	No	Yes	No	No	Yes	No	2	1	1
2006	Female	13	2	Yes	No	No	No	Yes	No	No	No	36.2	2	Normal	No	No	No	No	No	Awoken	Yes	No	No	No	Yes	Yes	No	No	Alive	No	Yes	No	No	Yes	No	2	1	1
2006	Male	38	2.5	No	Yes	Yes	No	Yes	Yes	No	No	-9	1	Depressed	Severe	No	No	No	No	Unconscious	Yes	No	No	No	Yes	Yes	No	No	Dead	No	Yes	No	No	Yes	No	2	1	1
2006	Female	57		Yes	No	No	No	Yes	No	No	No	36.8	2	Normal	Light	No	No	No	No	Awoken	Yes	No	No	No	Yes	Yes	No	No	Alive	No	Yes	No				2	1	2
2006	Male	57		No	Yes	No	No	Yes	No	No	No	36.6	2	Normal	No	No	No	No	No	Awoken	Yes	No	No	No	Yes	Yes	No	No	Alive	No	Yes	No				2	1	2
2006	Male	2	2.9	No	Yes	No	No	Yes	Yes	No	No	36	1	Normal	No	No	No	Yes	No	Awoken	Yes	No	No	No	Yes	Yes	No	No	Alive	No	Yes	No				2	1	2
2006	Female	76	5.8	Yes	Yes	Yes	Yes	Yes	Yes	No	No	37.9	1	Depressed	Mild	No	No	Yes	No	Stired	Yes	No	No	No	Yes	Yes	No	No	Alive	No	Yes	No				2	1	2
2006	Male	10	2.7	Yes	No	No	No	Yes	No	No	No	37.6	2	Normal	No	No	No	No	No	Awoken	Yes	No	No	No	Yes	Yes	No	No	Alive	No	Yes	No	No	Yes	No	2	1	1
2006	Female	0	2.9	No	Yes	No	No	No	Yes	No	Yes	35.6	2	Normal	No	No	No	Yes	No	Sleepy	Yes	No	No	No	Yes	Yes	No	No	Alive	No	Yes	No				2	1	2
2006	Male	28	3.4	No	No	Yes	Yes	Yes	No	No	No	37	2	Normal	Light	No	No	No	No	Awoken	Yes	No	No	No	Yes	Yes	No	No	Alive	No	Yes	No				2	1	2
2006	Male	17	3.3	No	No	No	No	Yes	No	No	No	37.3	2	Normal	No	No	No	No	No	Awoken	Yes	No	No	No	Yes	Yes	No	No	Alive	Yes	No	No	No	Yes	No	1	1	1						1
2006	Female	9	3.5	No	No	No	No	Yes	No	No	Yes	37.2	1	Normal	No	No	No	No	No	Awoken	Yes	No	No	No	Yes	Yes	No	No	Alive	No	Yes	No				2	1	2
2006	Male	9	3.1	No	No	No	No	Yes	No	No	No	35.5	2	Normal	No	No	Yes	No	No	Awoken	Yes	No	No	No	Yes	Yes	No	No	Alive	No	No	Yes				2	1	2
2006	Female	80	5.5	Yes	No	No	No	Yes	No	No	No	36	1	Normal	No	No	No	No	No	Awoken	Yes	No	No	No	No	Yes	No	No	Alive	No	Yes	No				2	1	2
2006	Female	85	4.2	Yes	No	Yes	Yes	Yes	Yes	No	No	36.07	2	Normal	No	No	No	No	No	Awoken	Yes	No	No	Yes	No	No	No	No	Alive	No	Yes	No				2	1	2
2006	Male	63		Yes	Yes	No	No	Yes	No	No	No	36	1	Normal	Light	No	No	Yes	No	Awoken	Yes	Yes	No	No	Yes	Yes	Yes	Yes	Left	Yes	No	No				1	1	2					1
2006	Male	47	4.4	Yes	No	No	No	Yes	No	No	No	39.9	1	Normal	No	No	No	No	No	Awoken	Yes	No	No	No	Yes	Yes	No	No	Alive	No	Yes	No				2	1	2
2006	Male	0	1.7	No	No	No	No	Yes	Yes	No	No	32.07	2	Normal	No	No	No	No	No	Awoken	Yes	No	No	No	Yes	Yes	No	No	Alive	No	Yes	No				2	1	2
2006	Male	62	4.5	Yes	Yes	No	No	No	No	No	No	37.2	1	Non aplicable	No	No	No	Yes	No	Awoken	Yes	Yes	No	No	Yes	Yes	No	No	Alive	No	Yes	No				2	1	2
2006	Female	56	4.1	Yes	No	Yes	No	Yes	No	No	Yes	37.9	2	Normal	No	No	No	No	No	Awoken	Yes	No	No	No	Yes	Yes	No	No	Alive	No	Yes	No				2	1	2
2006	Male	11	3.4	Yes	Yes	No	No	Yes	No	No	No	38.6	1	Normal	No	No	No	No	No	Awoken	Yes	No	No	No	Yes	Yes	No	No	Alive	No	Yes	No	No	Yes	No	2	1	1
2006	Female	10	3.4	No	No	No	No	Yes	No	No	No	37.1	1	Normal	No	No	No	No	No	Awoken	Yes	No	No	No	Yes	Yes	No	No	Alive	No	Yes	No	No	Yes	No	2	1	1
2006	Male	62	5.5	Yes	Yes	Yes	Yes	Yes	No	No	No	37.3	1	Normal	No	No	No	Yes	No	Awoken	Yes	Yes	No	No	Yes	No	No	No	Alive	No	Yes	No				2	1	2
2006	Female	34	4.4	Yes	No	Yes	No	Yes	No	No	No	38	1	Non aplicable	No	No	No	No	No	Awoken	Yes	No	No	No	Yes	Yes	No	No	Alive	No	Yes	No				2	1	2
2006	Male	20		Yes	No	No	No	No	No	No	No	36.3	2	Non aplicable	No	No	No	No	No	Awoken	Yes	No	No	No	Yes	Yes	No	Yes	Alive	No	Yes	No				2	1	2
2006	Female	18	3.4	No	No	No	No	No	No	No	No	36.8	2	Normal	No	No	No	No	No	Awoken	Yes	Yes	No	No	Yes	No	No	No	Alive	No	Yes	No				2	1	2
2006	Male	40	3.5	No	No	Yes	Yes	Yes	No	No	Yes	36.2	2	Normal	Severe	No	No	No	No	Awoken	Yes	No	No	No	Yes	Yes	No	No	Alive	No	Yes	No				2	1	2
2006	Male	1	2.5	No	Yes	No	No	Yes	Yes	No	No	36.5	1	Normal	No	No	No	Yes	No	Stired	Yes	No	No	No	Yes	Yes	No	No	Alive	No	Yes	No	No	Yes	No	2	1	1
2006	Male	9	1.5	No	No	No	No	Yes	No	No	No	32.7	2	Normal	Mild	No	Yes	No	No	Awoken	Yes	No	No	No	Yes	Yes	No	No	Alive	No	No	Yes	No	Yes	No	2	1	1
2006	Female	75		Yes	Yes	No	Yes	No	No	No	No	37.8	1	Normal	No	No	No	Yes	No	Awoken	Yes	Yes	Yes	No	Yes	Yes	No	Yes	Dead	No	Yes	No	No	Yes	No	2	1	1
2006	Male	9	2.6	No	No	No	No	Yes	No	No	No	35.9	1	Normal	No	No	Yes	No	No	Awoken	Yes	No	No	No	Yes	Yes	No	Yes	Left	No	No	Yes	No	Yes	No	2	1	1
2006	Female	7	2.8	Yes	No	No	No	Yes	No	No	Others	38	2	Normal	No	No	No	No	No	Awoken	Yes	No	No	No	Yes	Yes	No	No	Alive	No	Yes	No	No	Yes	No	2	1	1
2006	Male	0	2.3	No	Yes	No	No	No	No	No	No	-9	2	Normal	No	No	No	No	No	Awoken	Yes	No	No	No	Yes	Yes	No	No	Alive	No	Yes	No				2	1	2
2006	Male	21	3.6	Yes	No	No	No	Yes	No	No	No	38.3	2	Normal	No	No	No	No	No	Awoken	Yes	No	No	No	Yes	Yes	No	No	Alive	No	Yes	No	No	Yes	No	2	1	1
2006	Female	25	3.8	No	No	No	No	No	No	No	No	36.1	1	Tense	No	No	No	No	No	Awoken	Yes	No	No	No	Yes	Yes	No	No	Alive	No	Yes	No	No	Yes	No	2	1	1
2006	Male	7	3.4	No	No	No	No	Yes	No	No	No	36.3	2	Normal	No	No	Yes	No	No	Awoken	Yes	Yes	No	No	Yes	No	No	No	Alive	No	No	Yes				2	1	2
2006	Female	24	3.9	No	No	No	No	Yes	No	No	No	36.7	2	Normal	No	No	No	No	No	Awoken	Yes	Yes	No	No	Yes	No	No	No	Alive	No	No	Yes	No	Yes	No	2	1	1
2006	Male	17	2.5	Yes	No	No	No	Yes	No	No	No	37.3	2	Normal	No	No	No	No	No	Awoken	Yes	No	No	No	Yes	Yes	No	No	Alive	No	Yes	No	No	Yes	No	2	1	1
2006	Female	19	4.1	No	No	No	No	Yes	No	No	No	36.6	2	Normal	No	No	No	No	No	Awoken	Yes	No	No	No	Yes	Yes	No	No	Alive	No	Yes	No	No	Yes	No	2	1	1
2006	Female	86	3.9	Yes	Yes	Yes	No	Yes	No	No	No	36.5	2	Normal	No	No	No	Yes	No	Awoken	Yes	No	Yes	No	Yes	Yes	No	No	Alive	No	No	Yes				2	1	2
2006	Female	86	3.5	Yes	Yes	Yes	No	Yes	No	Yes	No	36.7	1	Normal	No	No	No	Yes	No	Awoken	Yes	No	Yes	Yes	Yes	Yes	No	No	Alive	No	Yes	No				2	1	2
2006	Male	13	3.2	Yes	No	No	Yes	Yes	No	No	Yes	37	2	Normal	No	No	No	No	No	Awoken	Yes	No	No	No	Yes	Yes	No	No	Alive	No	Yes	No	No	Yes	No	2	1	1
2006	Male	6	1.6	Yes	No	No	No	Yes	No	No	No	34	1	Normal	No	No	No	No	No	Sleepy	Yes	No	No	No	Yes	Yes	No	No	Left	Yes	No	No	No	Yes	No	1	1	1
2006	Male	9	3.6	No	No	No	No	Yes	No	No	No	38	1	Normal	No	No	No	No	No	Awoken	Yes	No	No	No	Yes	Yes	No	No	Alive	Yes	No	No	No	Yes	No	1	1	1					1
2006	Female	59	3.2	Yes	No	No	No	Yes	No		No	38.6	1	Normal	No	No	No	No	No	Awoken	Yes	No	No	No	No	Yes	Yes	No	Alive	Yes	No	No				1	1	2		1
2006	Male	74		Yes	No	Yes	No	No	No	No	No	36.8	2	Normal	Mild	No	No	No	No	Awoken	Yes	No	No	No	Yes	Yes	No	No	Alive	No	No	Yes				2	1	2
2006	Male	89		Yes	Yes	Yes	No	No	No	No	No	37.5	1	Depressed	No	No	No	No	No	Awoken	Yes	No	Yes	No	Yes	Yes	No	Yes	Dead	Yes	No	No				1	1	2										1
2006	Female	89		Yes	Yes	Yes	Yes	No	No	No	No	39.4	1	Normal	Severe	No	No	Yes	No	Awoken	Yes	No	Yes	No	Yes	Yes	No	No	Dead	No	Yes	No				2	1	2
2006	Female	10	2.1	No	No	No	Yes	Yes	No	No	No	36.9	2	Normal	No	No	No	No	No	Awoken	Yes	No	No	No	Yes	Yes	No	No	Alive	No	Yes	No	No	Yes	No	2	1	1
2006	Male	70	3.1	Yes	No	No	No	Yes	No	Yes	No	37.9	1	Normal	No	Yes	No	No	No	Awoken	Yes	No	Yes	Yes	No	No	No	No	Dead	Yes	No	No				1	1	2										1
2006	Female	8	3.5	Yes	No	Yes	No	Yes	No	No	No	37.1	2	Normal	No	No	No	No	No	Awoken	Yes	No	No	No	Yes	Yes	No	No	Alive	No	Yes	No	No	Yes	No	2	1	1
2006	Male	84	5.9	Yes	No	Yes	No	Yes	No	No	No	38.2	2	Normal	No	No	No	No	No	Awoken	Yes	No	No	No	No	Yes	No	No	Alive	No	Yes	No				2	1	2
2006	Male	6	2.8	No	No	No	No	Yes	No	No	No	36.4	2	Normal	Light	No	No	No	No	Awoken	Yes	No	No	No	Yes	Yes	No	No	Alive	No	No	Yes	No	Yes	No	2	1	1
2006	Male	31	4.5	Yes	No	No	No	Yes	No	No	No	38.1	1	Normal	No	No	No	No	No	Awoken	Yes	No	No	No	Yes	Yes	No	No	Alive	No	Yes	No				2	1	2
2006	Female	19	2.5	Yes	No	Yes	Yes	No	No	No	No	35.4	2	Normal	No	No	No	No	No	Awoken	Yes	No	No	No	Yes	Yes	No	No	Alive	No	Yes	No	No	Yes	No	2	1	1
2006	Male	64	6.5	Yes	No	Yes	Yes	Yes	No	No	Yes	37.3	1	Normal	Severe	No	No	No	No	Awoken	Yes	No	No	Yes	No	No	No	No	Alive	No	Yes	No				2	1	2
2006	Female	83	5.1	Yes	No	No	No	Yes	No	No	No	39.4	1	Normal	No	No	No	No	No	Awoken	No								Alive	No	Yes	No				2	1	2
2006	Female	43	4.3	No	No	No	No	Yes	No	No	No	37.2	2	Normal	No	No	Yes	No	No	Awoken	No								Alive	No	Yes	No				2	1	2
2006	Male	51	4.3	No	No	No	No	Yes	No	No	Yes	37.8	1	Normal	No	No	Yes	No	No	Awoken	Yes	Unknown	Unknown	Unknown	Unknown	Unknown	Unknown	Unknown	Left	No	Yes	No	No	Yes	No	2	1	1
2006	Male	71	5.2	Yes	No	No	No	Yes	Yes	No	No	37.6	1	Normal	No	No	No	No	No	Sleepy	No								Alive	No	Yes	No				2	1	2
2006	Female	71	5.5	Yes	No	No	No	Yes	No	No	No	36.8	1	Normal	No	No	No	No	No	Awoken	No								Alive	No	Yes	No				2	1	2
2006	Male	17	3.6	Yes	No	Yes	Yes	Yes	No	No	Yes	36.3	2	Normal	No	No	No	No	No	Awoken	Yes	No	No	No	Yes	Yes	No	No	Alive	No	Yes	No	No	Yes	No	2	1	1
2006	Female	81	4.8	No	No	No	No	Yes	No	No	Yes	39.2	1	Normal	No	No	No	No	No	Awoken	No								Alive	No	Yes	No				2	1	2
2006	Female	53	2.9	Yes	Yes	No	No	Yes	No	No	No	36.8	1	Normal	No	No	No	Yes	No	Awoken	Yes	No	Yes	No	Yes	Yes	No	Yes	Alive	No	No	Yes	No	Yes	No	2	1	1
2006	Female	14	2.7	No	No	No	No	Yes	No	No	No	35.6	2	Normal	No	No	No	No	No	Awoken	Yes	No	No	No	Yes	Yes	No	No	Alive	No	Yes	No				2	1	2
2006	Male	36	3.6	Yes	No	No	No	Yes	No	No	No	37	1	Normal	No	No	No	No	No	Awoken	Yes	Yes	No	No	Yes	No	No	No	Dead	No	No	Yes				2	1	2
2006	Male	74	5	Yes	No	No	No	Yes	No	No	No	36.5	1	Normal	No	Yes	No	No	No	Awoken	No								Left	No	Yes	No				2	1	2
2006	Male	15	3.8	No	No	No	No	Yes	No	No	No	35.5	1	Normal	No	No	No	No	No	Awoken	Yes	No	No	No	Yes	Yes	No	No	Alive	No	No	Yes				2	1	2
2006	Female	54	4.3	Yes	No	No	Yes	Yes	No	No	No	38.8	2	Normal	No	No	No	No	No	Awoken	Yes	Yes	No	No	No	No	Yes	No	Alive	No	Yes	No	No	Yes	No	2	1	1
2006	Male	17	3	Yes	No	No	No	Yes	Yes	No	No	38.1	2	Normal	No	No	No	No	No	Awoken	Yes	No	No	No	Yes	Yes	No	No	Alive	No	Yes	No	No	Yes	No	2	1	1
2006	Female	0	2.6	No	Yes	No	No	Yes	Yes	No	No	35.5	2	Normal	No	No	No	No	No	Awoken	Yes	No	No	No	Yes	Yes	No	No	Dead	No	No	Yes				2	1	2
2006	Male	62	4.2	Yes	No	Yes	No	Yes	No	No	Yes	38.4	2	Normal	No	No	No	No	No	Awoken	Yes	No	No	Yes	No	No	No	No	Alive	No	Yes	No				2	1	2
2006	Male	55	4.8	Yes	No	No	No	Yes	No	No	No	39.3	1	Normal	No	No	No	No	No	Awoken	Yes	No	No	No	Yes	Yes	No	No	Alive	No	Yes	No	No	Yes	No	2	1	1
2006	Male	0	4	Yes	Yes	No	Yes	Yes	No	No	No	36.9	1	Normal	No	No	No	No	No	Awoken	Yes	No	No	No	Yes	Yes	No	No	Alive	No	No	Yes				2	1	2
2006	Male	17	2.6	Yes	Yes	No	No	Yes	No	No	No	36.6	1	Normal	No	No	No	Yes	No	Awoken	Yes	No	No	No	Yes	Yes	No	No	Alive	Yes	No	No	No	Yes	No	1	1	1			1
2006	Male	73	5.5	Yes	No	Yes	No	Yes	No	No	Yes	39.2	1	Normal	No	No	No	No	No	Sleepy	Yes	No	No	Yes	No	No	No	No	Alive	No	No	Yes				2	1	2
2006	Male	24	3.7	Yes	No	No	No	Yes	No	No	No	37.1	2	Normal	No	No	No	No	No	Awoken	Yes	No	No	No	Yes	Yes	No	No	Alive	No	Yes	No				2	1	2
2006	Male	89	5.4	Yes	No	Yes	Yes	Yes	No	Yes	No	39.6	1	Normal	No	No	No	No	No	Awoken	No								Alive	No	Yes	No				2	1	2
2006	Female	6	3.1	No	No	No	No	Yes	Yes	No	No	37	1	Tense	No	No	No	No	No	Awoken	Yes	No	No	No	Yes	Yes	No	Yes	Alive	No	Yes	No	No	Yes	No	2	1	1
2006	Male	1	2.8	No	Yes	No	No	Yes	No	No	No	36.5	2	Normal	No	No	No	Yes	No	Awoken	Yes	No	No	No	Yes	Yes	Yes	No	Alive	No	No	Yes				2	1	2
2006	Male	36	4.2	Yes	Yes	No	No	No	No	No	No	39.3	1	Normal	No	No	No	Yes	No	Awoken	Yes	No	No	No	Yes	Yes	No	Yes	Dead	Yes	No	No	No	Yes	No	1	1	1				1
2006	Female	1	3.2	No	No	No	No	Yes	No	No	No	36.2	1	Normal	No	No	No	No	No	Awoken	Yes	No	No	No	Yes	Yes	No	No	Alive	No	Yes	No				2	1	2
2006	Female	30	4.1	Yes	No	No	No	Yes	No	No	Yes	39.7	2	Normal	Light	No	No	No	No	Awoken	Yes	Yes	No	No	Yes	No	No	No	Alive	No	No	Yes				2	1	2
2006	Female	1	2.5	No	Yes	No	No	Unknown		No	No	36	1	Normal	No	No	No	Yes	No	Awoken	Yes	No	No	No	Yes	Yes	No	No	Alive	Yes	No	No	No	Yes	No	1	1	1		1
2006	Female	12	3.9	No	No	No	No	Yes	No	No	No	37.7	1	Normal	No	No	No	No	No	Awoken	Yes	No	No	No	Yes	Yes	No	No	Alive	No	No	Yes	No	Yes	No	2	1	1
2006	Male	34	3.9	No	No	No	No	Yes	No	No	No	38.4	2	Normal	No	No	No	No	No	Awoken	Yes	No	No	No	Yes	Yes	No	No	Alive	No	Yes	No	No	Yes	No	2	1	1
2006	Female	12	2.4	No	No	No	No	Yes	No	No	No	37.1	2	Normal	No	No	No	No	No	Awoken	Yes	No	No	No	Yes	Yes	No	No	Alive	No	No	Yes				2	1	2
2006	Female	12	2.4	No	No	No	No	No	No	No	No	36.6	2	Normal	No	No	No	No	No	Awoken	Yes	No	No	No	Yes	Yes	No	No	Alive	No	Yes	No	No	Yes	No	2	1	1
2006	Female	1	2.5	No	Yes	No	No	No	No		No	33.9	1	Normal	No	Yes	No	Yes	No	Awoken	Yes	No	No	No	Yes	Yes	No	No	Dead	No	Yes	No	No	Yes	No	2	1	1
2006	Female	18	3.3	Yes	No	No	No	Yes	No	No	No	38	2	Normal	No	No	No	No	No	Awoken	Yes	No	No	No	Yes	Yes	No	No	Alive	Yes	No	No	No	Yes	No	1	1	1		1
2006	Male	61	5	No	No	No	No	Yes	No	No	No	39.6	1	Normal	No	No	No	No	No	Awoken	No								Alive	No	Yes	No				2	1	2
2006	Female	88	4.7	No	No	No	Yes	Yes	No	No	No	36.7	1	Normal	Light	No	No	No	No	Awoken	No								Alive	No	Yes	No				2	1	2
2006	Male	66	5.4	Yes	No	No	No	Yes	No	No	No	37	2	Normal	Light	No	No	No	No	Awoken	No								Alive	No	Yes	No				2	1	2
2006	Female	22	3.7	No	No	No	No	Yes	No	No	No	38.6	2	Normal	No	No	No	No	No	Awoken	Yes	No	No	No	Yes	Yes	No	No	Alive	No	Yes	No	No	Yes	No	2	1	1
2006	Male	45	3.7	No	No	No	No	Yes	No	No	No	39.6	1	Normal	No	No	No	No	No	Awoken	No								Alive	No	Yes	No				2	1	2
2006	Female	22	4	No	No	No	Yes	Yes	No	No	No	37.8	2	Normal	No	No	No	No	No	Awoken	Yes	No	No	No	Yes	Yes	No	No	Alive	No	Yes	No	No	Yes	No	2	1	1
2006	Male	50	5.3	Yes	Yes	No	No	Yes	No	No	No	36.7	1	Normal	No	No	No	No	No	Awoken	Yes	No	No	No	Yes	Yes	No	No	Alive	No	No	Yes				2	1	2
2006	Male	54	3.2	Yes	Yes	No	Yes	Yes	No	No	No	36.3	1	Normal	No	No	No	No	No	Awoken	Yes	No	Yes	Yes	Yes	Yes	No	Yes	Alive	No	No	Yes				2	1	2
2006	Male	7	3.8	No	No	No	No	Yes	No	No	No	36.6	1	Normal	No	No	No	No	No	Awoken	Yes	No	No	No	Yes	Yes	No	No	Alive	No	Yes	No	No	Yes	No	2	1	1
2006	Male	0	2.9	No	No	No	No	Yes	Yes	No	No	39.9	1	Normal	No	No	No	No	No	Awoken	Yes	Yes	No	No	Yes	No	No	No	Dead	Yes	No	No	No	Yes	No	1	1	1		1				1
2006	Male	24	3.8	No	Yes	No	No	Yes	Yes	No	No	36	1	Normal	No	No	No	No	No	Sleepy	No	No	No	No	Yes	Yes	No	No	Alive	Yes	No	No	No	Yes	No	1	1	1							1
2006	Male	24	3.7	Yes	No	No	No	Yes	No	No	No	37	1	Normal	No	Yes	No	No	No	Awoken	Yes	No	No	No	Yes	Yes	No	No	Alive	No	Yes	No	No	Yes	No	2	1	1
2006	Female	62	4.4	Yes	No	No	No	Yes	No	No	No	37.1	1	Normal	No	No	No	No	No	Awoken	No								Alive	No	Yes	No				2	1	2
2006	Male	57	4.4	No	No	No	No	Yes	No	No	No	36.5	1	Normal	No	No	No	No	No	Awoken	No								Alive	No	Yes	No				2	1	2
2006	Male	75	4.4	Yes	No	No	No	Yes	No	No	Others	36.4	1	Non aplicable	No	No	No	No	No	Awoken	Yes	No	No	No	No	Yes	No	No	Alive	No	Yes	No				2	1	2
2006	Female	26	3.9	Yes	No	No	No	Yes	No	No	No	37.5	2	Normal	No	No	No	No	No	Awoken	Yes	No	No	No	Yes	Yes	No	No	Alive	No	No	Yes	No	Yes	No	2	1	1
2006	Male	8	3	No	No	No	No	Yes	No	No	No	37.9	2	Normal	Light	No	No	No	No	Awoken	Yes	Yes	No	No	Yes	No	No	No	Alive	No	No	Yes	No	Yes	No	2	1	1
2006	Female	18	2.9	Yes	Yes	No	No	Yes	No	No	No	38.2	2	Normal	No	No	No	No	No	Awoken	Yes	No	No	No	Yes	Yes	No	No	Alive	No	No	Yes	No	Yes	No	2	1	1
2006	Male	63	6	No	No	No	No	Yes	No	No	No	38.1	2	Normal	No	No	No	No	No	Awoken	No								Alive	No	Yes	No				2	1	2
2006	Male	88	7.5	Yes	Yes	No	No	Yes	No	No	No	38	1	Normal	No	No	No	No	No	Awoken	Yes	No	No	No	Yes	Yes	No	No	Alive	No	Yes	No				2	1	2
2006	Female	54	3.3	Yes	No	No	No	Yes	No	Yes	No	37.2	2	Normal	No	No	No	No	No	Awoken	No								Alive	No	Yes	No				2	1	2
2006	Female	1	3.8	No	No	No	No	Yes	No	No	No	36.6	2	Normal	No	No	No	No	No	Awoken	Yes	Yes	No	No	Yes	No	No	No	Alive	No	Yes	No	No	Yes	No	2	1	1
2006	Female	16	4.2	No	No	No	No	Yes	No	No	No	37.7	2	Normal	No	No	No	No	No	Awoken	Yes	No	No	No	Yes	Yes	No	No	Alive	No	No	Yes				2	1	2
2006	Female	15	3.7	No	No	No	No	Yes	No	No	No	37.6	1	Normal	No	No	No	No	No	Awoken	Yes	No	No	No	Yes	Yes	No	No	Alive	No	Yes	No				2	1	2
2006	Female	15	3.4	No	No	No	No	Yes	No	No	No	36.8	2	Normal	No	No	No	No	No	Awoken	Yes	No	No	No	Yes	Yes	No	No	Alive	No	Yes	No				2	1	2
2006	Male	10	3.7	No	No	No	No	Yes	No	No	No	37.8	2	Normal	No	No	No	No	No	Awoken	Yes	No	No	No	Yes	Yes	No	No	Alive	No	Yes	No				2	1	2
2006	Male	9	3	No	No	No	No	Yes	No	No	No	38	1	Normal	No	No	No	No	No	Awoken	Yes	No	No	No	Yes	Yes	No	No	Alive	No	No	Yes	No	Yes	No	2	1	1
2006	Female	87	5.5	Yes	Yes	No	No	Yes	No	No	Yes	36.4	2	Normal	No	No	No	Yes	No	Awoken	Yes	No	Yes	No	Yes	Yes	No	No	Alive	No	Yes	No				2	1	2
2006	Male	89	8.2	Yes	No	Yes	Yes	Yes	No	No	No	38.6		Normal	Mild	No	No	No	No	Awoken	Yes	No	No	No	Yes	Yes	No	No	Left	No	Yes	No				2	1	2
2006	Male	0	2.7	No	Yes	No	No	Yes	Yes		No	34.8	2	Normal	No	No	No	Yes	No	Stired	Yes	No	No	No	Yes	Yes	No	No	Dead	No	Yes	No				2	1	2
2006	Male	13	3.5	Yes	No	No	No	Yes	No	No	No	36.1	2	Normal	No	No	No	No	No	Awoken	Yes	No	No	No	Yes	Yes	No	No	Alive	No	No	Yes	No	Yes	No	2	1	1
2006	Male	8	3	No	No	No	No	Yes	No	No	No	36.9	2	Normal	No	Yes	No	No	No	Awoken	Yes	Yes	No	No	Yes	No	No	No	Alive	No	No	Yes				2	1	2
2006	Male	55	4.5	Yes	Yes	No	No	Yes	No		No	36.9	1	Normal	No	Yes	No	No	No	Awoken	Yes	No	No	No	Yes	Yes	No	No	Alive	No	Yes	No				2	1	2
2006	Male	85	5	Yes	Yes	Yes	No	Yes	No	No	No	36.6	1	Normal	No	No	No	Yes	No	Awoken	Yes	No	No	No	Yes	Yes	No	No	Left	No	Yes	No				2	1	2
2006	Male	14	2.8	No	No	Yes	Yes	Yes	No	No	No	37.3	1	Normal	No	No	No	No	No	Awoken	Yes	No	No	No	Yes	Yes	No	No	Dead	No	Yes	No	No	Yes	No	2	1	1
2006	Male	41	5.3	No	No	No	No	Yes	No	No	No	37.7	2	Normal	No	No	No	No	No	Awoken	No								Alive	No	Yes	No				2	1	2
2006	Male	56	3.9	Yes	Yes	No	No	Yes	No	No	No	37.2	2	Normal	Light	No	No	No	No	Awoken	Yes	No	No	No	Yes	Yes	No	No	Alive	No	Yes	No				2	1	2
2006	Male	85		Yes	Yes	No	No	Yes	No	No	No	37.1	1	Normal	No	No	No	Yes	No	Awoken	Yes	No	Yes	No	Yes	Yes	No	Yes	Alive	No	Yes	No				2	1	2
2006	Female	50	4.8	No	No	No	No	No	No	No	Yes	38.6	2	Normal	Light	No	No	No	No	Awoken	No								Alive	No	Yes	No				2	1	2
2006	Female	58	5.4	Yes	Yes	Yes	Yes	Yes	No	No	No	38.1	2	Normal	No	No	No	Yes	No	Awoken	Yes	No	No	No	Yes	Yes	No	No	Alive	No	Yes	No				2	1	2
2007	Female	34	4.7	No	No	No	No	Yes	Yes	No	No	37.3	1	Normal	No	No	No	No	No	Awoken	Yes	No	No	No	Yes	Yes	No	No	Alive	No	Yes	No	No	Yes	No	2	1	1
2006	Female	82	4.8	No	No	No	No	Yes	No	No	No	38	1	Normal	No	No	No	No	No	Awoken	No								Alive	No	Yes	No				2	1	2
[truncated: 2,394 more rows]
[truncated: 11 more columns]

## Sheet: DSS data
Number of annual live births, still births, and deaths in neonates (<28 days) in DSS catchment area
	number of live births	Stillbirths	Deaths that happened in babies <28 days during that year
2001	1370	55	49
2002	2255	51	125
2003	3070	69	117
2004	3004	83	99
2005	3471	78	114
2006	3393	81	97
2007	3327	99	108
2008	3420	103	85
2009	3234	79	76
2010	3399	84	96
2011	3419	89	86
2012	3418	34	61
2013	3116	36	52
2014	3635	29
2015	4120	23
