# Supplementary material for: Invasive bacterial disease trends and characterization of group B streptococcal isolates among young infants in southern Mozambique, 2001–2015
Source: PLoS One. 2018 Jan 19;13(1):e0191193. doi: 10.1371/journal.pone.0191193 (PMC5774717; doi:10.1371/journal.pone.0191193)
Supplement: S4 Table — (XLSX) [file pone.0191193.s004.xlsx]

## Sheet: Sheet1
accession	Sample	Serotype	ST	clonal complex	1a:2x	resistance	Pili	Alpha family	serine-rich rpt	HvgA virulence protein	Flow cell
SAMN07664260	220899	III	17	17	02:02:00	tetM	1,2b	rib	2	Positive	AUPK1
SAMN07664261	402305	III	109	17(slv)	02:39:00	tetM	1,2b	rib	2	Positive	AUPK1
SAMN07664262	462167	III	109	17(slv)	02:39:00	tetM	1,2b	rib	2	Positive	AUPK1
SAMN07664263	462262	III	109	17(slv)	02:39:00	tetM	1,2b	rib	2	Positive	AUPK1
SAMN07664264	1198166	III	17	17	02:02:00	tetM	1,2b	rib	2	Positive	AUPK1
SAMN07664265	1417175	III	109	17(slv)	02:39:00	mef_tetM	1,2b	rib	2	Positive	AUPK1
SAMN07664266	1432512	III	17	17	02:02:00	mef_tetM	1,2b	rib	2	Positive	AUPK1
SAMN07664267	1466412	III	17	17	02:02:00	tetM	1,2b	rib	2	Positive	AUPK1
SAMN07664268	1082124-4	III	17	17	02:02:00	tetM	1,2b	rib	2	Positive	AUPK1
SAMN07664269	1127219-9	III	17	17	02:02:00	tetM	1,2b	rib	2	Positive	AUPK1
SAMN07664270	1143412-2	III	109	17(slv)	02:39:00	tetM	1,2b	rib	2	Positive	AUPK1
SAMN07664271	1231559-8	III	866	17(slv)	02:02:00	tetM	1,2b	rib	2	Positive	AUPK1
SAMN07664272	1265350-8	III	17	17	02:02:00	tetM	1,2b	rib	2	Positive	AUPK1
SAMN07664273	1310066-7	III	17	17	02:02:00	tetM	1,2b	rib	2	Positive	AUPK1
SAMN07664274	1435746-7	III	17	17	02:02:00	tetM	1,2b	rib	2	Positive	AUPK1
SAMN07664275	1449738-4	III	17	17	02:02:00	tetM	1,2b	rib	2	Positive	AUPK1
SAMN07664276	1458801-3	III	2,1,1,n,1,1,1	17(slv)	02:02:00	tetM	1,2b	rib	2	Positive	AUPK1
SAMN07664277	1466433-5	III	17	17	02:02:00	mef_tetM	1,2b	rib	2	Positive	AUPK1
SAMN07664278	1477046-3	III	109	17(slv)	02:39:00	tetM	1,2b	rib	2	Positive	AUPK1
SAMN07664279	1552902-2	III	17	17	02:02:00	tetM	1,2b	rib	2	Positive	AUPK1
SAMN07664280	1552918-3	III	17	17	02:02:00	tetM	1,2b	rib	2	Positive	AUPK1
SAMN07664281	1552936-7	III	17	17	02:02:00	mef_tetM	1,2b	rib	2	Positive	AUPK1
SAMN07664282	1552938-1	III	17	17	02:02:00	mef_tetM	1,2b	rib	2	Positive	AUPK1
SAMN07664283	362312-9	III	17	17	02:02:00	tetM	1,2b	rib	2	Positive	AUPK1
SAMN07664284	362392-9	III	17	17	02:02:00	tetM	1,2b	rib	2	Positive	AUPK1
SAMN07664285	428092-7	III	109	17(slv)	02:39:00	tetM	1,2b	rib	2	Positive	AUPK1
SAMN07664286	1005370-6	III	17	17	02:02:00	tetM	1,2b	rib	2	Positive	AY0KH
SAMN07664287	1039706-0	V	1	1	01:01:00	ermTR_tetM	1,2a1	alp23	1	negative	AY0KH
SAMN07664288	1108726-7	III	17	17	02:02:00	tetM	1,2b	rib	2	Positive	AY0KH
SAMN07664289	1137185-4	IA	23	23	01:05:00	tetM	2a1	alp1	negative	negative	AY0KH
SAMN07664290	1191866-0	III	17	17	02:02:00	tetM	1,2b	rib	2	Positive	AY0KH
SAMN07664291	1275125-9	III	17	17	02:02:00	tetM	1,2b	rib	2	Positive	AY0KH
SAMN07664292	1337295-8	III	17	17	02:02:00	mef_tetM	1,2b	rib	2	Positive	AY0KH
SAMN07664293	1554264-9	III	17	17	02:02:00	tetM	1,2b	rib	2	Positive	AY0KH
SAMN07664294	1554537-4	III	17	17	02:02:00	tetM	1,2b	rib	2	Positive	AY0KH
